# Supplementary material for: Using Whole-Genome Sequencing Data Reveals the Population Structure and Selection Signatures for Reproduction Traits in Duolang Sheep
Source: Animals (Basel). 2025 Dec 1;15(23):3466. doi: 10.3390/ani15233466 (PMC12691290; doi:10.3390/ani15233466)
Supplement: Supplementary file 1 [file animals-15-03466-s001.zip]

Archive with 1 entries (1 files):
- animals-3957972-supplementary.xlsx
