# Supplementary material for: Using Whole-Genome Sequencing Data Reveals the Population Structure and Selection Signatures for Reproduction Traits in Duolang Sheep
Source: Animals (Basel). 2025 Dec 1;15(23):3466. doi: 10.3390/ani15233466 (PMC12691290; doi:10.3390/ani15233466)
Supplement: Supplementary file 1 [file animals-15-03466-s001.zip › animals-3957972-supplementary.xlsx]

## Sheet: tajiamdihs
overlap	Tajima'D	iHS
523	2131	3073
U6	FAM240C	TMPRSS15
ROBO2	PDCD1	BTG3
5S_rRNA	NEU4	CXADR
NEGR1	GAL3ST2	NCAM2
CRYZ	AGAP1	U6
TNNI3K	GRIK3	MIRLET7C
SLC44A5	MYCBP	MIR99A
ERICH3	RHBDL2	USP25
DNAJB4	U6	LIPI
ZPLD1	AKIRIN1	ROBO1
ABI3BP	MACF1	ROBO2
ZIC4	U2	NRIP1
ZIC1	CCDC30	5S_rRNA
APP	PPIH	RPE65
PATJ	YBX1	LRRC40
U2	CLDN19	SRSF11
PRMT2	P3H1	ANKRD13C
AGAP1	C1orf50	PTGER3
FNBP1L	SVBP	GNG12
DSCAM	ZNF691	NEGR1
BCAR3	SLC2A1	DNAI4
S100B	ERI3	CRYZ
POU2F1	RNF220	TNNI3K
FGGY	TMEM53	EPHA6
STAG1	ARMH1	ADGRL4
HECTD3	HECTD3	SLC44A5
HFM1	UROD	PDE4B
MRPL39	ZSWIM5	NSUN3
COPA	HPDL	ASB17
NCSTN	MUTYH	ST6GALNAC3
PCBP3	TOE1	ERICH3
VANGL2	TESK2	EPHA3
FCER1A	PRDX1	AK5
OR10J3	MMACHC	ZZZ3
MB21D2	AKR1A1	CHMP2B
COL6A2	TMEM69	pit1
KCNJ10	IPP	ARL6
KCNJ9	FOXD2	CRYBG3
IGSF8	TRABD2B	PLCH1
LPP	C1orf185	ARL13B
MIR155	RNF11	DNAJB4
LRRC8D	TTC39A	PTGFR
SNORA70	EPS15	BCHE
PHGDH	NRDC	SLITRK3
MAGI3	TXNDC12	ZPLD1
TRABD2B	KTI12	GPR149
UROD	BTF3L4	KLHL24
ZSWIM5	ZFYVE9	SI
ATP1A2	PODN	ATP11B
THEM4	SLC1A7	ALCAM
U1	CPT2	CBLB
ATP1A4	CZIB	ARHGEF26
BORA	MAGOH	SPATA16
DIS3	LRP8	YEATS2
PIBF1	DMRTB1	BBX
MYCBP2	GLIS1	SAMD7
FAM124A	FGGY	NLGN1
AMER2	PATJ	ABI3BP
ATP8A2	NEGR1	PHC3
NUP58	TNNI3K	VEPH1
MTMR6	ERICH3	MCF2L2
NF1	CRYZ	GPR160
EVI2A	TYW3	B3GNT5
EVI2B	LHX8	RNF13
OMG	SLC44A5	MCCC1
RAB11FIP4	USP33	ZIC4
U4	MIGA1	GHSR
MIR365B	NEXN	ZIC1
MIR193A	DNAJB4	DCUN1D1
SHISA6	GIPC2	MBNL1
RPA1	LPAR3	PEX5L
DPH1	MCOLN2	WDR49
OVCA2	MCOLN3	KCNAB1
HIC1	DNAI3	CEP97
SMG6	LRRC8C	PTBP2
STX8	LRRC8D	USP13
CFAP52	ZNF326	NXPE3
USP43	HFM1	LRRIQ4
GAS7	CDC7	LEKR1
ACAP1	RPAP2	LRRC34
PLSCR3	GFI1	NFKBIZ
NLGN2	EVI5	RCAN1
ANKFY1	FNBP1L	MYNN
MIR132	BCAR3	SLAMF1
MIR212	SLC35A3	MECOM
DBF4B	MFSD14A	ILDR2
ADAM11	SASS6	MAEL
SP6	TRMT13	RSRC1
HS3ST3A1	LRRC39	NFIA
SCRN2	DBT	ST3GAL6
LRRC46	RTCA	DR1
MRPL10	CDC14A	ODF2L
CCDC40	COL11A1	DCBLD2
OSBPL7	MAGI3	DPH5
ENAH	PHTF1	LRRC52
ACTRT2	RSBN1	PLSCR4
NR5A2	PTPN22	APP
ACBD6	BCL2L15	PLD1
AJAP1	AP4B1	CLCA2
KAZN	DCLRE1B	DPYD
PRDM2	HIPK1	FCRLB
PRDM16	IGSF3	NMD3
DNM3	CD2	TM2D1
CAMSAP2	PTGFRN	TNIK
PIK3CD	WARS2	PATJ
DNAJC1	HAO2	SNX7
PAK5	HSD3B1	NGF
CAMK1D	ZNF697	NIT2
DNMT3B	PHGDH	VANGL1
GINS1	HMGCS2	UCK2
PREX1	CHD1L	U2
SLC13A3	BCL9	TOMM70
TP53RK	THEM4	BARHL2
CDYL2	S100A10	PFN2
CDH11	S100A11	COL24A1
NCCRP1	TCHHL1	C1orf52
SYCN	MSTO1	CASQ2
PAK4	SYT11	HS2ST1
CIAPIN1	RIT1	OR5AC2
COQ9	KHDC4	PRMT2
IRX5	RXFP4	HUNK
CPNE2	ARHGEF2	CLDN8
PSME3IP1	SSR2	ALG6
ZFP30	UBQLN4	ZNHIT6
CCL17	LAMTOR2	FCRLA
ARHGAP42	RAB25	KCNMB2
LDLRAD3	CADM3	RUNX1
LRRC4C	ACKR1	IFT80
POGLUT3	FCER1A	PRPF3
EXPH5	OR10J3	RNaseP_nuc
ALG9	OR10J1	PAQR9
FDXACB1	KCNJ10	DIP2A
C15H11orf1	KCNJ9	TRPM8
TRIM34	IGSF8	CCDC80
CRYAB	ATP1A2	TMEM61
HSPB2	ATP1A4	NAALADL2
STIM1	CASQ1	ABHD10
SBF2	DCAF8	KANK4
OR52B4	PEX19	TAGLN3
ADAMTS12	COPA	AGAP1
ANKLE2	NCSTN	TMPRSS7
POLE	NHLH1	GRIK1
RILPL1	VANGL2	FNBP1L
HCAR1	POU2F1	DENND2C
CORO1C	CD247	TRIT1
DNAH10	5S_rRNA	GCSAM
ATP6V0A2	APP	DDX20
TCTN2	GABPA	SLC9C1
GTF2H3	ATP5PF	RGS4
SETD1B	JAM2	KCND3
RHOF	MRPL39	AMPD1
TMEM120B	MIR155	DSCAM
UNG	ROBO2	BCAR3
MORN3	ABI3BP	NRAS
ORAI1	IMPG2	RGS5
ALKBH2	SENP7	TIAM1
USP30	ZPLD1	Metazoa_SRP
UBC	RUBCN	SEC22A
SCARB1	TNK2	S100B
NCOR2	TFRC	POU2F1
EIF4ENIF1	FAM43A	TRAT1
PISD	LSG1	P3H2
PRR14L	TMEM44	CLSTN2
SSH1	ATP13A3	FGGY
SVOP	MB21D2	BACH1
DAO	LPP	PDE9A
MRPL46	MIR28	COL18A1
MRPS11	MASP1	TP63
CSPG4	RTP1	STAG1
SNX33	ST6GAL1	HECTD3
MCP-3	AADAC	VPS45
UBL7	ZIC4	NUDT16
TDRD9	ZIC1	PRKAA2
ASPG	SOX14	ZNF644
MAN2C1	STAG1	SLX9
NEIL1	PCCB	ADAMTS1
COMMD4	PCP4	HFM1
TUNAR	DSCAM	C8A
C14orf132	PCBP3	SLC44A3
GOLGA5	COL6A2	DUSP12
MARK3	FTCD	C8B
ITPK1	SPATC1L	MRPL39
KLC1	LSS	ATF6
XRCC3	S100B	COPA
PPP1R13B	PRMT2	ACOT11
CCDC88C	FBXO25	ILKAP
CATSPERB	TDRP	NCSTN
MIR203B	RNASEH2B	PCBP3
ZFAND6	C13orf42	RIPK4
CTDSPL	FAM124A	DZIP3
SLC22A14	DCLK1	ALG14
POC1A	NBEA	FAM151A
XYLB	MAB21L1	ERFE
DUSP7	FRY	ROR1
NCKAP5	RXFP2	PARS2
CNTNAP5	POMP	HES1
ASTN2	FLT1	TLCD4
PAPPA	PAN3	UBE2U
ADAMTSL1	LNX2	DYNLT2B
GRIN3A	MTIF3	ADARB1
MLLT3	GTF3A	CD1E
ARHGEF4	RASL11A	TM4SF19
FAM168B	SNORA27	CD86
LRP2	SNORD102	NECTIN3
GLDC	ATP8A2	DHCR24
MAP3K20	NUP58	RAD54L
CCDC171	MTMR6	CASR
GLRA3	AMER2	LRRC41
WNK2	KLHL1	KCNA3
SPAAR	DACH1	RFTN1
IGFBP2	BORA	IL1RAP
MELK	DIS3	FOXD3
DAW1	PIBF1	PHLDB2
RNF38	KLF5	STXBP5L
PPP2R2A	TBC1D4	CLDN16
DCAF10	COMMD6	PRDM15
UNC80	LMO7	ERG
EXOSC3	KCTD12	EIF2B3
TRMT10B	ACOD1	ESYT3
MARCHF4	CLN5	TRPM2
SMARCAL1	FBXL3	DCAF6
DNAJB5	MYCBP2	CIART
PHF24	GPC6	MRPS21
SPAG16	FARP1	CPNE4
GNE	STK24	SETD4
RBMS1	PCCA	ATP5PO
CCIN	ITGBL1	SLAMF8
NEK1	FGF14	ITSN1
CLTA	SNORA70	CDCP2
IGFBP5	MIR365B	VANGL2
GLIPR2	MIR193A	ZBTB38
ERBB4	RAB11FIP4	GAP43
GALNTL6	NF1	SETDB1
POLR1E	EVI2A	LSAMP
ZBTB5	EVI2B	ATP13A5
STOML2	OMG	FCER1A
GRHPR	WSB1	IFT57
ZCCHC7	VPS53	OR10J3
PIGO	RFLNB	LSM10
FANCG	RPH3AL	HHLA2
VPS13A	DOC2B	PLAAT1
PRUNE2	SLC43A2	CERS2
CCDC148	SCARF1	ANXA9
TMEM8B	RILP	CRYZL1
HINT2	PRPF8	MB21D2
SPHKAP	TLCD2	FGF12
NPR2	MIR22	ATR
ACVR1C	WDR81	GPBP1L1
RGP1	SERPINF2	ANKRD28
MSMP	SERPINF1	LRRC3
MAP2	SMYD4	MINDY1
CD72	RPA1	DONSON
TESK1	RTN4RL1	MAST2
CIMIP2B	DPH1	PRUNE1
RUSC2	OVCA2	OXNAD1
U8	MIR132	IGSF11
UNC13B	MIR212	STK40
ATOSB	HIC1	HAPLN2
HRCT1	SMG6	COL6A2
OR13J1	ZZEF1	BCAN
RECK	CYB5D2	KRTAP6-1
VCP	ANKFY1	KRTAP36-1
FAM221B	UBE2G1	KRTAP13-3
KHDRBS2	SPNS3	FNDC7
TTBK1	SPNS2	STXBP3
PTCRA	ALOX12	FCRL6
CNPY3	RNASEK	TMPRSS2
SUPT3H	C17orf49	KRTAP19-6
CUL9	MIR195	KRTAP20-2
DNPH1	MIR497	KRTAP15-1
PPP2R5D	BCL6B	CLDN17
MEA1	SLC16A13	OR10R2
KLHDC3	SLC16A11	KRTAP13-4
RRP36	CLEC10A	SLC9A9
CUL7	ASGR2	HJURP
MRPL2	ASGR1	GRAMD1C
KLC4	DLG4	ZDHHC23
PTK7	ACADVL	KCNJ10
CTSD	DVL2	CCDC191
LUZP2	PHF23	KCNJ9
ME3	GABARAP	TPRG1
PKNOX2	ELP5	IGSF8
CHEK1	CTDNEP1	LRRC58
ACRV1	CLDN7	PLCL2
SOLD1	SLC2A4	LPP
PATE2	YBX2	MIR155
PATE3	EIF5A	FSTL1
STT3A	GPS2	SCMH1
CABP2	NEURL4	TBC1D5
LRP5	ACAP1	LRRC8D
NDUFS8	PLSCR3	TRA2B
TCIRG1	NLGN2	BCL10
CHKA	SPEM1	TTF2
FGFR2	SPEM2	DDAH1
PAPSS2	TMEM102	SIM2
ATE1	FGF11	HLCS
HSPA12A	CHRNB1	TRIM45
ENO4	ZBTB4	SNORA70
SHTN1	POLR2A	NEK11
VTI1A	TNFSF12	MAN1A2
TCF7L2	TNFSF13	PIGP
PLCE1	SENP3	MAP3K13
U7	EIF4A1	TTC3
NOL4	SNORA48	SLC49A4
RTTN	SNORD10	PHGDH
PTPN2	SNORA67	NDC1
COLEC12	CD68	EHHADH
MAPK4	MPDU1	YIPF1
PSTPIP2	SOX15	MELTF
CEP192	FXR2	MAGI3
LDLRAD4	SAT2	C3orf70
MC5R	SHBG	DLG1
SKA1	ATP1B2	VPS26C
HS3ST4	TP53	COL6A6
CLEC16A	WRAP53	COL6A5
SOCS1	EFNB3	SCP2
PRM3	DNAH2	ABCG1
PRM1	KDM6B	VPS8
RMI2	TMEM88	CSMD2
PARN	NAA38	TFF3
BFAR	CYB5D1	FCRL4
PLA2G10	CHD3	BDH1
RRN3	RNF227	TMPRSS3
HSPB1	KCNAB3	UBASH3A
SRRM3	TRAPPC1	SLC37A1
POR	CNTROB	TRABD2B
TMEM120A	GUCY2D	HEG1
STYXL1	ALOX15B	SPATA6
MDH2	ALOX12B	HMGB4
JMJD1C	ALOXE3	UROD
REEP3	HES7	ZSWIM5
BICC1	PER1	CYB5RL
DYDC1	VAMP2	TOPBP1
DYDC2	TMEM107	MRPL37
RAB4A	U8	CDV3
CCSAP	AURKB	HDAC4
TSPAN14	CTC1	ETV3
SH2D4B	PFAS	GATAD2B
ARID4B	RANGRF	PRPF38A
TBCE	SLC25A35	ATP1A2
B3GALNT2	ARHGEF15	TUT4
CTNNA3	KRBA2	GPX7
FRG1	RPL26	ITGB5
ASAH1	NDEL1	THEM4
PLEKHA2	RNF222	VSIG8
HTRA4	MYH10	SLC12A8
RASSF9	STX8	ISG20L2
LDAH	CFAP52	METTL25B
TMTC2	USP43	MRPL24
SYT1	DHRS7C	HDGF
PPP1R12A	GSG1L2	PRCC
VIT	GLP2R	CITED4
ZNF638	RCVRN	SLC39A1
IRAK3	GAS7	CREB3L4
EVA1A	SHISA6	RAB13
LMO3	DNAH9	NUP210L
CAND1	ZNF18	OSCP1
CEP290	MAP2K4	ASH1L
LIMS1	MIR744	OR10K2
MSRB3	HS3ST3A1	U1
COMMD1	PMP22	ATP1A4
SYT10	TEKT3	JTB
ZNF641	CDRT4	DIAPH3
CNTN1	TRIM16	BORA
ARHGAP8	ULK2	DIS3
USP34	ALDH3A1	PIBF1
MRPL30	SLC47A2	SLITRK6
MITD1	SLC47A1	MYCBP2
LIPT1	RNF112	SLITRK5
CRADD	MFAP4	GPC5
ATOH8	MAPK7	MCF2L
XPO1	B9D1	F10
LGR5	EPN2	ANKRD10
ZFC3H1	COL1A1	CARS2
CACNG2	SGCA	ING1
IFT27	PPP1R9B	UBAC2
SLC17A8	SAMD14	FAM124A
ANO4	PDK2	NALF1
EFCAB6	ITGA3	AMER2
RNase_MRP	DLX3	ATP8A2
CHST11	DLX4	TEX26
OSBPL8	PNPO	USP12
PTPA	SP2	WDFY2
NELL2	SP6	WASF3
AFF3	SCRN2	TNFSF11
REV1	LRRC46	GJB6
EIF5B	MRPL10	OLFM4
CFAP157	OSBPL7	SIAH3
STXBP1	TBX21	HTR2A
DOCK4	TBKBP1	NUP58
ZNRF2	KPNB1	SPART
TAX1BP1	NPEPPS	GTF2F2
CUL1	IKZF3	KCTD4
EZH2	ZPBP2	MTMR6
SLC26A5	LRRC3C	TRIM13
LHFPL3	GSDMA	VWA8
GCK	PSMD3	RNF17
MYL7	MED24	ATP12A
KMT2E	CSF3	ENOX1
KCND2	SNORD124	B3GLCT
TSPAN12	THRA	DGKH
ZNF804B	NR1D1	SLC46A3
RBM48	MSL1	MLNR
FAM133B	CASC3	CDADC1
CDK6	RAPGEFL1	CAB39L
MAGI2	WIPF2	FLT3
POLD2	CDC6	ELF1
AEBP1	FAM171A2	LRRC63
POLM	ITGA2B	LRCH1
BLVRA	GPATCH8	UNC119
IGF2BP3	MEIOC	NF1
DGKB	CCDC43	ASIC2
NAPEPLD	DBF4B	EVI2A
PMPCB	ADAM11	EVI2B
DNAJC2	BAIAP2	OMG
PSMC2	CHMP6	RAB11FIP4
CPA4	RPTOR	TMEM199
KLHDC10	U1	FOXN1
TMEM209	ENDOV	SEBOX
SSMEM1	NPTX1	POLDIP2
SVOPL	CCDC40	SARM1
GRM8	TBC1D16	SLC46A1
CHRM2	CBX4	ALDOC
ATP6V0A4	CBX8	SPAG5
UBN2	CBX2	RSKR
HIPK2	ENPP7	BLTP2
CNTNAP2	ENAH	PHF12
TMEM178B	SRP9	SEZ6
Y_RNA	EPHX1	FNDC8
EFNA5	TMEM63A	RAD51D
TMEM232	PYCR2	DHRS13
WDR36	SDE2	ACACA
SSBP2	DNM3	SSH2
ANKRD34B	MIR214	ASPA
DHFR	oar-mir-199a	TRPV3
MSH3	SUCO	TRPV1
RASGRF2	FASLG	CA4
NDST1	PEX14	MED13
HTR4	DFFA	U4
ADRB2	CORT	MIR365B
ABLIM3	PGD	MIR193A
PRR16	KIF1B	PIGS
SMIM3	UBE4B	SHISA6
ARHGAP26	RBP7	VTN
CYP4F22	NMNAT1	RAP1GAP2
FAM193A	LZIC	XAF1
EMCN	CTNNBIP1	SLC13A5
LNX1	CLSTN1	MED31
DHX15	PIK3CD	MYH4
ATP10D	AJAP1	RPA1
CFAP299	PRDM16	DPH1
TIGD2	ACTRT2	OVCA2
FAM13A	MMEL1	HIC1
LYPLA1	PRXL2B	SMG6
PELI2	HES5	STX8
OAZ2	PANK4	CFAP52
SKOR1	PLCH2	USP43
HMGCR	RER1	GAS7
CERT1	MORN1	ACAP1
RNF111	SKI	PLSCR3
BNIP2	PRKCZ	NLGN2
GCNT3	KAZN	ANKFY1
SPPL2A	PRDM2	ZFP3
MYO1E	MRPS14	MIR132
CCNB2	TNN	MIR212
SLTM	KIAA0040	RABEP1
THBS1	LHX4	NARF
RBPMS2	ACBD6	CYBC1
ADCK1	NR5A2	HEXD
FILIP1	ZNF281	DHX58
QRSL1	KIF14	KAT2A
RTN4IP1	DDX59	HSPB9
CRYBG1	CAMSAP2	PRKCA
GRM1	INAVA	WDR45B
ME1	KIF21B	FOXK2
AIG1	CACNA1S	MAP3K3
SCML4	ASCL5	LIMD2
PRKN	TMEM9	STRADA
TRPS1	PKP1	CFAP97D1
SAMD12	PAK5	MPP3
NSMAF	ANKEF1	BPTF
TOX	CAMK1D	ACE
ASAP1	CCDC3	RAB5C
CXorf38	SKIDA1	MARCHF10
UBE2A	MLLT10	PCTP
STEEP1	DNAJC1	KRT23
KLHL4	PCSK2	KRT39
STAG2	NXT1	DBF4B
GDI1	GZF1	ADAM11
ATP6AP1	NAPB	MSI2
ZC3H12B	CSTL1	DDX42
LAS1L	CST3	FTSJ3
SLC16A2	HAO1	PSMC5
RLIM	ADRA1D	SMARCD2
NEXMIF	SMOX	NSF
ABCB7	GINS1	METRNL
AR	PCMTD2	TBCD
APOOL	EDN3	C17orf67
MSN	ZNF831	ZNF750
TSR2	TUBB1	PLEKHH3
GNL3L	CTSZ	CCR10
FGD1	NELFCD	CNTNAP1
KDM5D	DNMT3B	EZH1
GAB3	MAPRE1	KRT16
IL1RAPL1	EFCAB8	G6PC1
DCAF12L2	SUN5	AARSD1
PHKA1	BPIFB2	SOST
ZNF41	BPIFB6	RAB40B
GDPD2	BPIFB3	TUBG2
DLG3	BPIFB4	KRT17
DMD	CDK5RAP1	ATP5PD
TAFAZZIN	SNTA1	MRPL58
DNASE1L1	CBFA2T2	CDR2L
EMD	NECAB3	CYTH1
FLNA	E2F1	CDC42EP4
TKTL1	PXMP4	SP6
CYLC1	ZNF341	TOB1
RPS6KA6	CHMP4B	GIP
Vault	RALY	IGF2BP1
SUV39H1	CTNNBL1	HID1
RP2	VSTM2L	OTOP3
HAUS7	TTI1	OTOP2
TREX2	RPRD1B	QRICH2
	TGM2	ARHGAP23
	SLC35C2	RBFOX3
	ELMO2	ARHGAP44
	OCSTAMP	ELAC2
	SLC13A3	HS3ST3A1
	TP53RK	CD300H
	SLC2A10	SRCIN1
	PREX1	RSAD1
	ARFGEF2	ACSF2
	KCNB1	CHAD
	PTGIS	HOXB5
	B4GALT5	HOXB6
	Vault	NUP85
	TMEM170A	SUMO2
	TMEM231	JPT1
	GABARAPL2	NT5C
	ADAT1	ARMC7
	KARS1	SLC16A5
	TERF2IP	SCRN2
	ADAMTS18	LRRC46
	CDYL2	MRPL10
	CMC2	KCNJ16
	CENPN	GPRC5C
	C14H16orf46	GPR142
	ITFG1	KIF19
	ABCC12	DNAI2
	ABCC11	TTYH2
	LONP2	RPL38
	IRX5	HOXB9
	CPNE2	HOXB8
	PSME3IP1	HOXB7
	RSPRY1	GAA
	ARL2BP	CCDC40
	PLLP	CPSF4L
	CCL22	C17orf80
	CCL17	FAM104A
	CIAPIN1	COG1
	COQ9	OSBPL7
	CDH11	KCTD2
	ZNF570	ANGEL2
	ZFP30	VASH2
	WDR87	RPS6KC1
	RINL	PTPN14
	SIRT2	SMYD2
	NFKBIB	KCNK2
	CCER2	NSL1
	SARS2	ATF3
	MRPS12	CACNA1E
	FBXO17	TP53BP2
	ACP7	MTARC1
	PAK4	FAM177B
	NCCRP1	DTL
	SYCN	C12H1orf115
	LRFN1	RRP15
	GMFG	TGFB2
	SAMD4B	ACBD3
	PAF1	CNST
	MED29	USH2A
	ZFP36	TFB2M
	PLEKHG2	SMYD3
	RPS16	HMCN1
	SUPT5H	PTGS2
	LGALS15	LAMC2
	DYRK1B	NMNAT2
	FBL	RGS21
	PSMC4	GARIN4
	MAP3K10	TMCC2
	TTC9B	PM20D1
	CCNP	DNAH14
	BLVRB	LBR
	SPTBN4	ENAH
	SHKBP1	SLC26A9
	LTBP4	RAB7B
	NUMBL	MTARC2
	COQ8B	EIF2D
	ITPKC	DSTYK
	ACTMAP	DISP3
	SNRPA	KCNT2
	MIA	PLD5
	RAB4B	ACTRT2
	EGLN2	NADK
	CYP2F1	NR5A2
	CYP2S1	CATSPERE
	AXL	ADSS2
	HNRNPUL1	ACBD6
	CCDC97	TNR
	TGFB1	ASTN1
	B9D2	BRINP2
	TMEM91	NME7
	EXOSC5	FAM163A
	BCKDHA	NEK2
	B3GNT8	SERTAD4
	DMAC2	CENPL
	PRKCG	SERPINC1
	CACNG7	RC3H1
	CACNG8	HHAT
	MIR935	SEC16B
	CACNG6	AGMAT
	ARHGAP42	UTP25
	POGLUT3	FHAD1
	EXPH5	AJAP1
	DDX10	KAZN
	PPP2R1B	PRDM2
	ALG9	PLXNA2
	FDXACB1	PRDM16
	C15H11orf1	CFAP107
	CRYAB	AADACL3
	HSPB2	CA6
	C15H11orf52	SLC9C2
	DIXDC1	WDR64
	DLAT	ANKRD45
	PIH1D2	TEX50
	NKAPD1	KLHL20
	TIMM8B	CEP350
	SDHD	MEGF6
	GALNT18	CRB1
	SBF2	DNM3
	OR56A4	RASAL2
	OR56A5	C1orf105
	OR56A3	LAMB3
	OR52N1	CAMK1G
	TRIM34	GNB1
	OR52B4	TMEM201
	TRIM6	SLC25A33
	OR52B6	RABGAP1L
	OR52H1	CAMSAP2
	UBQLNL	MXRA8
	UBQLN3	DVL1
	OR52D1	CPTP
	OR51I2	AURKAIP1
	OR51Q1	PIK3CD
	RRM1	AGTRAP
	STIM1	DRAXIN
	RHOG	DNAJC1
	PGAP2	ITGA8
	NUP98	PTER
	BDNF	JAG1
	KIF18A	SPAG6
	EHF	ESF1
	APIP	KIAA1217
	PDHX	KIF16B
	LDLRAD3	PLCB1
	COMMD9	SFMBT2
	PRR5L	ARHGAP21
	LRRC4C	ABI1
	API5	PLCB4
	TTC17	PDSS1
	MIR129-2	PAK5
	CREB3L1	USP6NL
	DGKZ	ADARB2
	MDK	PARD3
	CHRM4	NET1
	AMBRA1	CELF2
	HARBI1	MCM8
	ATG13	CRLS1
	SPDL1	CAMK1D
	DOCK2	DIP2C
	NDUFAF2	YME1L1
	ERCC8	MASTL
	ELOVL7	TUBAL3
	DEPDC1B	ASB13
	NIM1K	DSN1
	ZNF131	SOGA1
	SELENOP	RNF24
	CCDC152	PANK2
	WDR70	TASOR2
	NUP155	CALML5
	CPLANE1	DNMT3B
	NIPBL	NKX2-2
	C1QTNF3	NOL4L
	AMACR	PLCG1
	SLC45A2	GINS1
	RXFP3	ZHX3
	ADAMTS12	MYT1
	TENT4A	DDRGK1
	SRD5A1	PREX1
	NSUN2	SLC13A3
	UBE2QL1	TP53RK
	CHFR	VAPB
	GOLGA3	PHACTR3
	ANKLE2	SLC12A5
	POLE	NSFL1C
	P2RX2	PTPRT
	FBRSL1	CSE1L
	MMP17	SIRPB2
	SFSWAP	TGM6
	AACS	STAU1
	BRI3BP	DYNLRB1
	DHX37	PIGU
	UBC	RBM12
	SCARB1	NFS1
	NCOR2	ST8SIA6
	RFLNA	ROMO1
	ZNF664	SLC52A3
	DNAH10	RBM39
	ATP6V0A2	ARHGAP12
	TCTN2	EPB41L1
	GTF2H3	ZNF438
	EIF2B1	SVIL
	DDX55	AAR2
	TMED2	MMP9
	RILPL1	DLGAP4
	SNRNP35	MYL9
	ABCB9	PABPC1L
	VPS37B	SLA2
	HIP1R	TOMM34
	CCDC62	NDRG3
	HCAR1	CEBPB
	KNTC1	DEFB123
	RSRC2	TMC2
	ZCCHC8	TSHZ2
	HPD	PIGT
	SETD1B	DNAAF9
	RHOF	SLC4A11
	TMEM120B	ITPA
	MORN3	DPM1
	ORAI1	KCNG1
	RNF34	FAM110A
	IFT81	STK4
	ATP2A2	KCNS1
	ANAPC7	WFDC5
	ARPC3	MOCS3
	GPN3	OPRL1
	FAM216A	LKAAEAR1
	VPS29	RGS19
	RAD9B	ABHD16B
	PPTC7	TPD52L2
	NOS1	ZBTB46
	FBXO21	NPBWR2
	TESC	UQCRFS1
	FBXW8	MLYCD
	HRK	MBTPS1
	RNFT2	HSDL1
	SPRING1	DNAAF1
	ACACB	ZNF536
	UNG	IL34
	ALKBH2	SF3B3
	USP30	WWOX
	SVOP	CDYL2
	DAO	PDPR
	SSH1	GLG1
	CORO1C	RFWD3
	EIF4ENIF1	GAN
	SFI1	HYDIN
	PISD	WDR59
	PRR14L	POP4
	DEPDC5	EXOC3L1
	U4	CDH11
	YWHAH	CDH5
	NDN	HSD17B2
	SNRPN	CDH13
	SNORD107	MON1B
	SNORD116	CHST4
	UBE3A	SYCE1L
	NTRK3	TANGO6
	MRPL46	HAS3
	MRPS11	SLC7A6
	RAMAC	SLC7A6OS
	C15orf40	PRMT7
	MTHFS	ELMO3
	BCL2A1	TMEM208
	ZFAND6	FHOD1
	ODF3L1	SLC9A5
	CSPG4	PLEKHG4
	SNX33	WFDC1
	SNUPN	VPS35
	PTPN9	ORC6
	SIN3A	ZCCHC14
	MAN2C1	ATP2C2
	NEIL1	MEAK7
	COMMD4	TENT4B
	EDC3	CNEP1R1
	CLK3	ADCY7
	ARID3B	BRD7
	UBL7	ZDHHC7
	SEMA7A	CIBAR2
	CYP11A1	GSE1
	PML	GINS2
	STOML1	C16orf74
	LOXL1	TDRD12
	MCP1	SLC7A9
	MCP-3	NCCRP1
	GZMB	SYCN
	MIPOL1	PAK4
	FOXA1	FOXC2
	TTC6	FOXL1
	GPR68	LRFN3
	CCDC88C	CEP89
	PPP4R3A	PDCD5
	CATSPERB	ANKRD27
	RIN3	RYR1
	LGMN	NLRC5
	GOLGA5	ACTN4
	CHGA	CIAPIN1
	ITPK1	COQ9
	CCDC197	IRX5
	OTUB2	RPS19
	DDX24	DMRTC2
	PPP4R4	LYPD4
	TUNAR	CPNE2
	C14orf132	PSME3IP1
	oar-mir-493	SHANK1
	oar-mir-665	CLEC11A
	oar-mir-431	SPRED3
	RTL1	FAM98C
	MIR433	RASGRP4
	oar-mir-127	WTIP
	oar-mir-432	HPN
	oar-mir-136	NDRG4
	SNORD112	CDH8
	oar-mir-370	ZFP30
	SNORD113-4	CCL17
	SNORD113-5	UBA2
	SNORD113-6	PNKP
	SNORD113-7	AKT1S1
	SNORD113-8	TBC1D17
	SNORD113-9	IL4I1
	oar-mir-3955	NUP62
	oar-mir-379	ZNF180
	oar-mir-411a	CEACAM20
	oar-mir-380	DYNC2H1
	oar-mir-411b	ANGPTL5
	oar-mir-1197	DCUN1D5
	MIR323A	ARHGAP42
	oar-mir-758	CNTN5
	oar-mir-329b	LDLRAD3
	oar-mir-329a	LRRC4C
	MIR494	CD44
	oar-mir-1193	SLC1A2
	oar-mir-543	REXO2
	oar-mir-495	PTS
	oar-mir-3958	BCO2
	oar-mir-376e	GUCY1A2
	oar-mir-376c	ELMOD1
	oar-mir-376d	ZBTB16
	oar-mir-654	C11orf65
	oar-mir-376b	POGLUT3
	oar-mir-1185	HTR3B
	oar-mir-3956	EXPH5
	oar-mir-381	ALG9
	oar-mir-487b	FDXACB1
	oar-mir-539	C15H11orf1
	oar-mir-544	ZW10
	oar-mir-655	OR6A2
	oar-mir-3959	TRIM34
	oar-mir-487a	RBM7
	oar-mir-382	DSCAML1
	oar-mir-134	CADM1
	oar-mir-668	UBASH3B
	oar-mir-485	ARL14EP
	oar-mir-323b	ACCSL
	oar-mir-154a	CRYAB
	oar-mir-154b	HSPB2
	oar-mir-496	SORL1
	oar-mir-377	IL18
	oar-mir-541	TEX12
	oar-mir-3957	STIM1
	MIR409	NCAM1
	oar-mir-412	KCNC1
	oar-mir-369	MYOD1
	oar-mir-410	OTOG
	oar-mir-323c	ARHGAP20
	MARK3	ACCS
	CKB	RRAS2
	TRMT61A	SPON1
	BAG5	C15H11orf71
	KLC1	NLRP14
	XRCC3	ZNF214
	PPP1R13B	ZNF215
	TDRD9	PIK3C2A
	RD3L	TNKS1BP1
	ASPG	SSRP1
	MIR203B	SBF2
	KIF26A	P2RX3
	MRPS24	RTN4RL2
	URGCP	SLC43A1
	CTDSPL	OR6Q1
	VILL	OR2D2
	PLCD1	OR8K1
	DLEC1	OR52B4
	ACAA1	RAB3C
	MYD88	MOCS2
	OXSR1	ITGA2
	SLC22A14	EMB
	XYLB	NDUFS4
	ACVR2B	GOLPH3
	EXOG	SEMA5A
	PHF7	MYO10
	DNAH1	SLC12A7
	MIR135A1	NKD2
	GLYCTK	FBXL7
	WDR82	LPCAT1
	MIRLET7G	DNAH5
	PPM1M	ADCY2
	TWF2	TRIO
	TLR9	TERT
	ALAS1	MARCH6
	POC1A	CTNND2
	DUSP7	CDH18
	LRRC2	ADAMTS16
	LTF	CMBL
	CCRL2	MCCC2
	CCR5	SLC6A18
	CCR2	SLC6A19
	CCR3	CEP72
	TXNRD3	SLC9A3
	CHST13	PIK3R1
	UROC1	ADAMTS12
	ZXDC	CD180
	SLC41A3	EGFLAM
	ALDH1L1	DAB2
	KLF15	KCNIP1
	CFAP100	PRLR
	ASTN2	NLN
	PAPPA	KCNMB1
	GRIN3A	AGXT2
	RNF20	NSG2
	PGAP4	MROH2B
	ALDOB	PLCXD3
	ZNF189	ZSWIM6
	MRPL50	ARHGEF28
	PLPPR1	FBXW11
	ZNF169	SPEF2
	oar-let-7d	STK10
	MIRLET7F1	EFCAB9
	oar-let-7a	UBTD2
	PTPDC1	ERGIC1
	BARX1	RANBP17
	WNK2	SLIT3
	NINJ1	LMBRD2
	CARD19	NAA15
	SUSD3	ZNF827
	FGD3	SLC7A11
	DNAI1	MAML3
	FAM219A	INPP4B
	MYORG	IL15
	NUDT2	ETFDH
	KIF24	FSTL5
	UBAP1	FAT4
	DCAF12	TMEM132C
	DPYSL2	RXFP1
	PNMA2	TMEM132D
	PPP2R2A	GLT1D1
	ADAM7	RAPGEF2
	ADAMDEC1	DCLK2
	ADAM28	KLHL2
	ENTPD4	MAP9
	LOXL2	ANKLE2
	R3HCC1	POLE
	CHMP7	TMEM131L
	RHOBTB2	GATB
	PEBP4	FHIP1A
	TEX10	SH3D19
	INVS	GLRB
	ERP44	LHX5
	DCAF10	RPS3A
	EXOSC3	TBX5
	TRMT10B	GRIA2
	FRMPD1	TMEM144
	TOMM5	SNORD73
	FBXO10	P2RX7
	POLR1E	PLA2G1B
	ZBTB5	CIT
	GRHPR	DTX1
	ZCCHC7	RASAL1
	MELK	MVK
	RNF38	MMAB
	GNE	SDS
	CLTA	RILPL1
	CCIN	PLBD2
	GLIPR2	UBE3B
	RECK	OSBP2
	OR2S2	MORC2
	SPAAR	HCAR1
	HRCT1	CORO1C
	OR13J1	SDSL
	TMEM8B	HECTD4
	FAM221B	DNAH10
	HINT2	SIRT4
	NPR2	ATP6V0A2
	RGP1	TCTN2
	MSMP	GTF2H3
	GBA2	MSI1
	CREB3	CFAP251
	TLN1	PSMD9
	TPM2	SETD1B
	CA9	RHOF
	ARHGEF39	TMEM120B
	CCDC107	UNG
	RNase_MRP	MORN3
	SIT1	ORAI1
	CD72	ALKBH2
	TESK1	USP30
	CIMIP2B	RAB35
	RUSC2	GCN1
	UNC13B	RPLP0
	ATOSB	PXN
	STOML2	CCDC157
	PIGO	UBC
	FANCG	RNF215
	VCP	SCARB1
	DNAJB5	NCOR2
	PHF24	TTC28
	VPS13A	RBM19
	FOXB2	MED13L
	PRUNE2	MPHOSPH9
	KANK1	PITPNM2
	VLDLR	DRG1
	KCNV2	EIF4ENIF1
	PUM3	SEC14L2
	RCL1	GATC
	MIR101-2	SRSF9
	JAK2	PISD
	PLGRKT	PRR14L
	CD274	CABP1
	RIC1	SPPL3
	IL33	SSH1
	UHRF2	SVOP
	GLDC	DAO
	CCDC171	GLTP
	ADAMTSL1	TRPV4
	MLLT3	PATZ1
	FOCAD	LRFN5
	MIR491	SLC25A21
	HACD4	DET1
	ELAVL2	MRPL46
	RIGI	MRPS11
	TOPORS	KLHL25
	NDUFB6	AGBL1
	TMEM215	PRKD1
	ADAM29	CSPG4
	GLRA3	SNX33
	SCRG1	ST8SIA2
	SAP30	SLCO3A1
	GALNT7	MCTP2
	GALNTL6	HMG20A
	MFAP3L	MCP-3
	HPF1	SV2B
	CLCN3	AKAP13
	NEK1	RGMA
	SH3RF1	UBL7
	MFSD14B	TDRD9
	LGSN	ASPG
	OCA2	MAN2C1
	HERC2	NEIL1
	ARHGEF4	COMMD4
	FAM168B	PPCDC
	PLEKHB2	DYNC1H1
	HS6ST1	TMEM251
	UGGT1	TUNAR
	SAP130	C14orf132
	AMMECR1L	HEATR5A
	POLR2D	GOLGA5
	CALCRL	CCNK
	ZSWIM2	CCDC85C
	CDCA7	NUBPL
	MAP3K20	EML1
	TLK1	TRIP11
	GORASP2	ATXN3
	KLHL23	EIF5
	PHOSPHO2	MARK3
	CFAP210	ITPK1
	PPIG	KLC1
	FASTKD1	XRCC3
	KLHL41	PPP1R13B
	BBS5	FRMD5
	LRP2	CCDC88C
	RBMS1	CLMN
	PKP4	CATSPERB
	CCDC148	BDKRB1
	U12	BDKRB2
	ACVR1	MIR203B
	ACVR1C	TGM7
	CXCR4	GABRG3
	NCKAP5	IGF1R
	CNTNAP5	CERS3
	MAP2	ADAMTS17
	UNC80	TTC23
	ERBB4	SYNM
	SPAG16	OTUD7A
	MARCHF4	PEAK1
	SMARCAL1	PCSK6
	IGFBP2	NRG4
	IGFBP5	ISL2
	DAW1	SCAPER
	SPHKAP	ZFAND6
	KHDRBS2	MORF4L1
	UNC5CL	CTSH
	APOBEC2	MESP2
	TREML1	ANPEP
	TREM2	ARPIN
	TREML2	IQGAP1
	PRPH2	PDE8A
	TBCC	CPEB1
	BICRAL	MIR184
	PTCRA	EOGT
	CNPY3	TAFA4
	GNMT	PTPRG
	PEX6	LRIG1
	PPP2R5D	MITF
	MEA1	TMF1
	KLHDC3	FHIT
	RRP36	MAGI1
	CUL7	PRICKLE2
	MRPL2	ATXN7
	KLC4	CADPS
	PTK7	CNTN3
	SRF	PDZRN3
	CUL9	EDEM1
	DNPH1	ARL8B
	TTBK1	BHLHE40
	SUPT3H	ITPR1
	RUNX2	SUMF1
	PRL	CRBN
	CSH	IL5RA
	GMDS	CNTN4
	PANX1	CMTM8
	HEPHL1	CMTM7
	VSTM5	CLASP2
	MED17	VOPP1
	C21H11orf54	LANCL2
	SNORA8	ZCWPW2
	SNORA25	RBMS3
	CEP295	MYRIP
	NOX4	ENTPD3
	TYR	GRM7
	ME3	KIAA1143
	SNORD30	KIF15
	CCDC81	GOLGA4
	HIKESHI	ITGA9
	LUZP2	CTDSPL
	SNORD15	SLC22A14
	FANCF	ELP6
	SLC6A5	ULK4
	PRMT3	PTH1R
	HTATIP2	SLC25A38
	PKNOX2	RPSA
	FEZ1	ALS2CL
	STT3A	FAM240A
	CHEK1	KBTBD12
	ACRV1	SEC13
	SOLD1	MTMR14
	PATE2	EEFSEC
	PATE3	FBLN2
	STIP1	SCAP
	FERMT3	PTPN23
	TRPT1	ATP2B2
	NUDT22	LARS2
	DNAJC4	ANO10
	VEGFB	SLC6A1
	FKBP2	SPINK8
	PLCB3	CDCP1
	BAD	RFT1
	GPR137	IFT122
	KCNK4	SNORA62
	ESRRA	POC1A
	TRMT112	XYLB
	PRDX5	MBD4
	CCDC88B	DUSP7
	RPS6KA4	EFCAB12
	SLC22A12	DHX30
	CABP2	SMARCC1
	NDUFV1	CSPG5
	NUDT8	ATG7
	TBX10	VGLL4
	ALDH3B2	KLHL18
	UNC93B1	SETD2
	NDUFS8	NBEAL2
	TCIRG1	CACNA2D3
	CHKA	CCDC12
	KMT5B	MAP4
	LRP5	TSEN2
	PPP6R3	PPARG
	TH	DCAF1
	INS	NR2C2
	IGF2	FGD5
	TNNT3	ARHGEF3
	PRR33	RBM15B
	TNNI2	MANF
	SYT8	DOCK3
	CTSD	CACNA1D
	UQCRH	MAPKAPK3
	MINPP1	CISH
	PAPSS2	TMEFF2
	PDE6C	CDK15
	FRA10AC1	KIAA2012
	LGI1	SATB2
	SLC35G1	LCT
	PLCE1	DPP10
	ALDH18A1	PAX7
	TCTN3	ALPL
	ENTPD1	NCKAP5
	CC2D2B	TRAK2
	CCNJ	C2CD6
	ZNF518A	KLHDC7A
	BTRC	SPATS2L
	POLL	IGSF21
	DPCD	ACTL8
	FBXW4	ZRANB3
	FGF8	KCTD18
	SORCS1	RAB3GAP1
	VTI1A	IFFO2
	TCF7L2	SCTR
	HSPA12A	ALDH4A1
	ENO4	CAVIN2
	SHTN1	TAS1R2
	VAX1	ECE1
	FGFR2	CLASP1
	ATE1	DNAH7
	NSMCE4A	EIF4G3
	SOCS6	TFCP2L1
	RTTN	CNTNAP5
	C18orf21	PTPN4
	MIR187	RAB14
	GALNT1	CNTRL
	NOL4	CDA
	LAMA3	EPB41L5
	ANKRD29	BRINP1
	RIOK3	CAPZB
	TMEM241	MYO1B
	RBBP8	ANKRD44
	COLEC12	NABP1
	CETN1	MTAP
	CLUL1	BNC2
	TYMS	TMEM185B
	ENOSF1	NBL1
	YES1	ASTN2
	RAB31	RNU4ATAC11P
	VAPA	PLCL1
	APCDD1	PAPPA
	NAPG	ADAMTSL1
	PIEZO2	AMER3
	PTPN2	COL5A2
	SEH1L	ATP6V1G1
	CEP192	WHRN
	LDLRAD4	ZNF367
	RNMT	IWS1
	FAM210A	PTPN3
	MC5R	GRIN3A
	MC2R	CEMIP2
	PSTPIP2	UBR3
	ATP5F1A	MLLT3
	HAUS1	GULP1
	C23H18orf25	CARNMT1
	SKOR2	IARS1
	SMAD2	LNPK
	ZBTB7C	NFIB
	CXXC1	RND3
	SKA1	MMADHC
	MAPK4	ARHGEF4
	WDR90	SLC25A12
	RHOT2	FAM168B
	RHBDL1	GALNT13
	STUB1	LRP2
	WDR24	GLDC
	FBXL16	SHC3
	METRN	SCARA3
	ANTKMT	KYNU
	CCDC78	CCDC25
	HAGHL	MTX2
	CIAO3	FMNL2
	RPUSD1	KDM4C
	CHTF18	THSD7B
	GNG13	ATP6V1B2
	LMF1	MAP3K20
	SOX8	CCDC171
	SSTR5	SPATA3
	C1QTNF8	LRP1B
	SRRM2	RAPGEF4
	FLYWCH2	ZNF804A
	KREMEN2	GLRA3
	PAQR4	TFPI
	PKMYT1	WDR33
	CLDN9	FAP
	CLDN6	WNK2
	TNFRSF12A	HAND2
	THOC6	SPAAR
	HCFC1R1	IGFBP2
	BICDL2	CSRNP3
	MMP25	GLIS3
	ZSCAN10	MELK
	ZNF205	APTX
	ZNF213	ELP3
	U5	EPHA4
	GRIN2A	GSN
	ATF7IP2	TEK
	EMP2	DAW1
	CLEC16A	RNF38
	SOCS1	SLC23A3
	PRM3	PPP2R2A
	PRM1	PPP1R1C
	RMI2	EPC2
	PARN	MYO7B
	BFAR	B3GNT7
	PLA2G10	TMEM54
	RRN3	HPCA
	PDXDC1	FNDC5
	HS3ST4	SLC35D2
	HIP1	ZNF385B
	CCL26	FBXO8
	CCL24	TUSC1
	POR	DCAF10
	TMEM120A	UNC80
	STYXL1	ITPRID2
	MDH2	HSD17B3
	SRRM3	XKR6
	HSPB1	CNPPD1
	YWHAG	RNF19B
	CPSF4	RFX3
	PTCD1	RETREG2
	PDAP1	CUL3
	ARPC1B	NEMP2
	KPNA7	TLE4
	SMURF1	MFSD6
	TMEM130	HIBCH
	CARD11	DYNC1I2
	GNA12	TMOD1
	AMZ1	CAB39
	BRAT1	TDRD7
	IQCE	EXOSC3
	TTYH3	GPATCH3
	LFNG	TRMT10B
	GRIFIN	MARCHF4
	CHST12	GPN2
	MAD1L1	SMARCAL1
	PSMG3	C2H2orf88
	TMEM184A	ACSL3
	MAFK	ZNF462
	INTS1	CCDC180
	MICALL2	SLC4A10
	UNCX	CCDC141
	RAB4A	DNAJB5
	CCSAP	PMS1
	ACTA1	PHF24
	NUP133	SPAG16
	ARID4B	NOP58
	GGPS1	GNE
	TBCE	SLC44A1
	B3GALNT2	RBMS1
	GNG4	ABI2
	LYST	S100PBP
	GPR137B	AP1S3
	ERO1B	PTP4A2
	EDARADD	CCIN
	LGALS8	PTPRN
	HEATR1	NEK1
	RET	CLTA
	CSGALNACT2	WDFY1
	RASGEF1A	IGFBP5
	BICC1	ITGB6
	NRBF2	TLE1
	JMJD1C	IKZF2
	MIR1296	DOCK10
	REEP3	CYFIP1
	CTNNA3	GLIPR2
	ANXA11	ID3
	SFTPA1	ERBB4
	MAT1A	SYF2
	DYDC1	ABCB11
	DYDC2	PAX5
	PRXL2A	GALNTL6
	TSPAN14	IFNLR1
	SH2D4B	ABCA12
	SNORD22	PPP3CC
	FRG1	PIP5K1B
	ASAH1	PTPN18
	PCM1	AGTPBP1
	FGL1	TMEM50A
	MTUS1	SPOCD1
	TACC1	SFT2D3
	PLEKHA2	CYP27A1
	HTRA4	SNORA84
	TM2D2	POLR1E
	ADAM9	ARMC9
	ADAM32	SVEP1
	PTPA	ZBTB5
	CRAT	ATIC
	DOLPP1	STOML2
	MIGA2	PARD3B
	SH3GLB2	GRHPR
	NUP188	ZCCHC7
	DOLK	PRKAG3
	LRRC8A	PIGO
	KYAT1	KIF13B
	SPOUT1	MRPL44
	ENDOG	SERPINE2
	TBC1D13	FANCG
	ZER1	TNFAIP6
	CFAP157	B3GALT1
	STXBP1	FN1
	NIBAN2	VPS13A
	LRSAM1	XIRP2
	RPL12	PIKFYVE
	SNORA65	METTL8
	ZNF79	TRIM62
	SLC2A8	MIR124-1
	GARNL3	WDSUB1
	PPP6C	ZFAND2B
	SCAI	ABCB6
	GOLGA1	RHBDD1
	ARPC5L	PTPRU
	RPL35	TBC1D2
	WDR38	CORO2A
	OLFML2A	TANC1
	NR6A1	TRIM14
	MIR181B2	NANS
	oar-mir-181a-2	PRUNE2
	ID2	WNT6
	KIDINS220	CCDC148
	MBOAT2	DNAJB2
	RHOB	AGFG1
	HS1BP3	KIF27
	GDF7	TMEM8B
	LDAH	HINT2
	NCOA1	SPHKAP
	PTRHD1	NPR2
	CENPO	GKAP1
	ADCY3	ACVR1C
	ALK	RGP1
	LBH	MSMP
	LCLAT1	MAP2
	ETAA1	TRIP12
	SPRED2	ADGRB2
	WDPCP	USP37
	COMMD1	NIPAL3
	FAM161A	FBXO36
	XPO1	SLC16A14
	USP34	STPG1
	DNAH6	CD72
	TCF7L1	TESK1
	RETSAT	CIMIP2B
	ELMOD3	RAP1GAP
	CAPG	RUSC2
	SH2D6	U8
	MAT2A	TTLL4
	GGCX	CREB1
	VAMP8	PDE11A
	VAMP5	UNC13B
	RNF181	METTL21A
	TMEM150A	ATOSB
	C2orf68	HRCT1
	USP39	OR13J1
	SFTPB	SNORD39
	GNLY	MIR153-1
	ATOH8	SNORD70
	ST3GAL5	SNORD11
	PAX8	SNORD70B
	PSD4	SNORD11B
	IL1RN	RECK
	IL1F10	AHDC1
	IL36RN	NBEAL1
	IL36B	VCP
	IL36A	WASF2
	IL37	FAM221B
	IL1B	WNT4
	SLC5A7	COL16A1
	SULT1C3	SERINC2
	SULT1C2	FABP3
	SULT1C4	CLIC4
	GCC2	SRRM1
	LIMS1	ZCCHC17
	RANBP2	CD164L2
	CCDC138	MAP3K6
	EDAR	NCMAP
	SH3RF3	RCAN3
	SEPTIN10	SYTL1
	SOWAHC	E2F2
	EVA1A	TCEA3
	BCL11A	KDF1
	DHX57	NUDC
	SRSF7	NR0B2
	GALM	IQCC
	HNRNPLL	CCDC28B
	STRN	TXLNA
	VIT	KPNA6
	FEZ2	MECR
	CRIM1	EPB41
	ZNF638	CEP85
	DYSF	GPR3
	AFF3	TFAP2D
	REV1	ELOVL5
	EIF5B	PAQR8
	TXNDC9	BTNL2
	LYG1	EFHC1
	LYG2	POLR1H
	MRPL30	ZFP57
	MITD1	MOG
	LIPT1	GABBR1
	C2orf15	ZKSCAN8
	TSGA10	ZNF165
	TSPAN8	ATP6V1G2
	LGR5	DDX39B
	ZFC3H1	MCCD1
	TRHDE	CRISP2
	ATXN7L3B	CRISP3
	BBS10	CRISP1
	OSBPL8	STK19
	SYT1	DXO
	PAWR	SKIC2
	PPP1R12A	NELFE
	TMTC2	CFB
	RASSF9	C2
	NTS	Ovar-DRA
	MGAT4C	H1-6
	C12orf50	H2AC6
	RLIG1	ZKSCAN8P1
	CEP290	OR10C1
	TMTC3	PGK2
	KITLG	SNORD83
	CRADD	CAP2
	HOXC12	STMND1
	HOXC13	ATXN1
	CALCOCO1	CDKAL1
	ATP5MC2	CARMIL1
	EIF4B	HFE
	KRT18	SCGN
	KRT8	FARS2
	KRT78	GFRAL
	KRT79	PPP1R3G
	KRT4	RPP40
	KRT3	LEMD2
	KRT76	MLN
	KRT77	GRM4
	KRT1	EEF1E1
	KRT2	BLOC1S5
	KRT73	KHDRBS2
	KRT72	HIVEP1
	KRT74	LRFN2
	KRT71	TTBK1
	KRT82	ENPP5
	KRT84	BMP5
	KRT85	ECI2
	ZNF641	HMGCLL1
	CCDC184	PACSIN1
	ASB8	PIM1
	PFKM	UBR2
	SENP1	ILRUN
	DBX2	KIFC1
	NELL2	PTCRA
	CNTN1	ZNF451
	CAND1	GFOD1
	GRIP1	CNPY3
	HELB	TINAG
	IRAK3	MLIP
	HMGA2	PHACTR1
	MSRB3	SUPT3H
	PPM1H	PHF1
	LRIG3	SLC35B3
	SLC17A8	CUL9
	NR1H4	SYNGAP1
	GAS2L3	DNPH1
	ANO4	LY86
	EID3	CPNE5
	TXNRD1	C6orf89
	CHST11	RREB1
	SLC41A2	MRPS10
	NOPCHAP1	TRERF1
	ALDH1L2	ENPP4
	WASHC4	MYLK4
	APPL2	ANKS1A
	RBFOX2	FKBP5
	MYH9	ARMC12
	TXN2	PPP2R5D
	FOXRED2	MEA1
	EIF3D	KLHDC3
	CACNG2	RRP36
	IFT27	CUL7
	PVALB	MRPL2
	SYT10	KLC4
	LMO3	BEND6
	PACSIN2	PTK7
	TTLL1	DST
	MCAT	DAAM2
	TSPO	RCAN2
	TTLL12	CYP39A1
	SCUBE1	SLC25A27
	MPPED1	ANO9
	EFCAB6	SIGIRR
	RTL6	PKP3
	PRR5	CTSD
	ARHGAP8	IFITM10
	ANKIB1	ANO1
	GATAD1	PSMD13
	PEX1	SIRT3
	RBM48	PGGHG
	FAM133B	RASSF7
	CDK6	LMNTD2
	DGKB	HRAS
	IL6	NLRP6
	SNORD93	CARS1
	HYCC1	LUZP2
	IGF2BP3	NELL1
	TRA2A	PAK1
	CCDC126	PRCP
	DBF4	TENM4
	MAGI2	FOLH1
	ARMC10	FAT3
	NAPEPLD	NAALAD2
	PMPCB	TMEM135
	DNAJC2	DDX25
	PSMC2	TRIM77
	SLC26A5	ME3
	RELN	MSANTD2
	LHFPL3	ARHGAP32
	KMT2E	GRM5
	SRPK2	CTSC
	NAMPT	RAB38
	PRKAR2B	NTM
	COG5	DLG2
	DOCK4	PKNOX2
	SEPTIN7	CHEK1
	HERPUD2	E2F8
	NT5C3A	ACRV1
	FKBP9	SOLD1
	KBTBD2	PATE2
	AVL9	PATE3
	LSM5	HYLS1
	PDE1C	PUS3
	MINDY4	STT3A
	CRHR2	CCS
	GARS1	GRK2
	GGCT	ANKRD13D
	NOD1	SSH3
	ZNRF2	SCYL1
	TAX1BP1	LTBP3
	TEX47	PELI3
	ZNF804B	DPP3
	CAMK2B	SLC25A45
	YKT6	FRMD8
	GCK	CABP2
	MYL7	LRP5
	POLD2	BBS1
	AEBP1	GAL3ST3
	POLM	SF3B2
	BLVRA	PACS1
	COA1	NDUFS8
	STK17A	TCIRG1
	HECW1	CHKA
	KCND2	CD5
	TSPAN12	VPS37C
	GRM8	MS4A8
	GARIN1B	PRPF19
	CALU	TMEM109
	OPN1SW	TMEM132A
	CCDC136	SLC15A3
	FLNC	CD6
	ATP6V1F	AHNAK
	ATP6V1FNB	MTA2
	KCP	EML3
	IRF5	ROM1
	TNPO3	B3GAT3
	UBE2H	GANAB
	ZC3HC1	INTS5
	KLHDC10	RBM14
	TMEM209	RBM4B
	SSMEM1	SPTBN2
	CPA4	C11orf80
	CHRM2	PLAAT5
	MIR490	ATL3
	TRIM24	TMEM216
	SVOPL	CPSF7
	Y_RNA	SDHAF2
	ATP6V0A4	CCDC87
	TMEM213	PCDH15
	UBN2	HMX3
	FMC1	TEX36
	LUC7L2	EDRF1
	KLRG2	A1CF
	CLEC2L	ASAH2
	HIPK2	CHST15
	TMEM178B	GPR26
	CNTNAP2	C10orf90
	CUL1	HTRA1
	EZH2	ATAD1
	PDIA4	HMX2
	ZNF786	FGFR2
	ZNF398	PWWP2B
	ZNF282	INPP5A
	CYP4F21	PAPSS2
	CYP4F22	NKX6-2
	PGLYRP2	DOCK1
	RASAL3	INSYN2A
	WIZ	ATE1
	AKAP8L	TACC2
	AKAP8	PLEKHA1
	EPHX3	OAT
	NOTCH3	RAB11FIP2
	ADGRE3	DHX32
	CLEC17A	FANK1
	TECR	ADAM12
	NDUFB7	CCDC186
	DNAJB1	TDRD1
	GIPC1	PLEKHS1
	PTGER1	HSPA12A
	PKN1	ENO4
	DDX39A	ACSL5
	ADGRE5	SHTN1
	XAB2	GSTO2
	PET100	VTI1A
	PCP2	KAZALD1
	STXBP2	TCF7L2
	RETN	INPP5F
	TRAPPC5	ACTR1A
	CLEC4G	MCMBP
	EVI5L	AFAP1L2
	PRR36	ABCC2
	LRRC8E	ABLIM1
	MAP2K7	DNMBP
	TGFBR3L	ITPRIP
	SNAPC2	SFXN3
	CTXN1	FAS
	TIMM44	TM9SF3
	ELAVL1	PYROXD2
	CCL25	TLL2
	FBN3	SUFU
	SAFB	TRIM8
	SAFB2	ARL3
	ZNRF4	SLIT1
	PTPRS	INA
	MEIKIN	PCGF6
	FNIP1	HPSE2
	RAPGEF6	SH3PXD2A
	SNCAIP	STN1
	PRR16	SLK
	HSD17B4	COL17A1
	TNFAIP8	RPP30
	TRIM7	ANKRD1
	TRIM41	CPEB3
	RACK1	MARCHF5
	SNORD96	PLCE1
	SNORD95	TBC1D12
	TRIM52	SORBS1
	ZNF496	U7
	OR6F1	VPS4B
	TRIM58	SERPINB5
	LYPD8	KDSR
	SH3BP5L	SERPINB12
	C5orf15	INO80C
	VDAC1	KLHL14
	TCF7	RPRD1A
	CDKL3	NOL4
	UBE2B	ZNF516
	CDKN2AIPNL	NETO1
	KLHL3	RTTN
	MIR874	CD226
	HNRNPA0	ZNF407
	SPRY4	GAREM1
	ARHGAP26	DSG3
	DPYSL3	DSG4
	JAKMIP2	SERPINB8
	HTR4	ZNF24
	ADRB2	ST8SIA3
	SH3TC2	PIK3C3
	ABLIM3	ONECUT2
	AFAP1L1	ZSCAN30
	GRPEL2	FHOD3
	PCYOX1L	SMAD4
	IL17B	KIAA1328
	oar-mir-143	ALPK2
	MIR145	LAMA1
	CSNK1A1	CCBE1
	ARHGEF37	ARHGAP28
	CAMK2A	MALT1
	ARSI	NEDD4L
	TCOF1	EMILIN2
	CD74	LPIN2
	RPS14	CDH20
	NDST1	RNF152
	SYNPO	DCC
	MYOZ3	ADCYAP1
	RBM22	PTPN2
	DCTN4	MTCL1
	SMIM3	PTPRM
	ANKRD34B	COLEC12
	DHFR	OSBPL1A
	MSH3	MAPK4
	RASGRF2	RALBP1
	SSBP2	PSTPIP2
	EFNA5	MYOM1
	PJA2	DLGAP1
	TMEM232	CEP192
	SLC25A46	CTIF
	WDR36	LDLRAD4
	CAMK4	MC5R
	BBS7	SLC14A2
	CCNA2	EPG5
	EXOSC9	SKA1
	SMIM43	HS3ST4
	ETNPPL	METTL22
	OSTC	ABAT
	RPL34	ARMC5
	EMCN	PMM2
	DDIT4L	CARHSP1
	ADH5	ZNF500
	METAP1	CACNG3
	GPRIN3	POLR3E
	TIGD2	SEPTIN12
	LYPLA1	ROGDI
	FAM13A	GLYR1
	DHX15	SBDS
	SOD3	AUTS2
	PCDH7	RBBP6
	DTHD1	TNRC6A
	KCTD8	SLC5A11
	YIPF7	ARHGAP17
	GNPDA2	LCMT1
	GABRB1	TGFB1I1
	COMMD8	SLC5A2
	ATP10D	RUSF1
	SCFD2	NAA60
	LNX1	C16orf90
	PDGFRA	CLUAP1
	ADGRL3	FUS
	CSN3	PYCARD
	CABS1	TRIM72
	AMTN	RBFOX1
	AMBN	CORO1A
	ENAM	MAPK3
	CFAP299	IL9R
	GPAT3	POLR3K
	HTT	SNRNP25
	NOP14	LUC7L
	ADD1	FAM234A
	SH3BP2	ITGAD
	TNIP2	BMERB1
	FAM193A	MARF1
	ANKRD31	ITPRIPL2
	HMGCR	CLEC16A
	CERT1	SOCS1
	MAP2K5	PRM3
	SKOR1	PRM1
	PIAS1	RMI2
	ABHD4	LITAF
	DAD1	ARL6IP1
	TRDV3	SMG1
	TRDV2	PARN
	TRAV39	BFAR
	TRAV36DV7	PLA2G10
	TRAV28-1	RRN3
	FMN1	MRTFB
	GREM1	ACSM4
	FAM98B	THUMPD1
	RASGRP1	SNX29
	THBS1	HSPB1
	FSIP1	ABCC6
	GPR176	MIR484
	EIF2AK4	METTL27
	PTGDR	SRRM3
	PIF1	TMEM270
	RBPMS2	EPHB4
	OAZ2	BAZ1B
	ZNF609	FZD9
	BNIP2	BUD23
	GCNT3	UPK3B
	MYO1E	ABHD11
	CCNB2	STX1A
	RNF111	POR
	U7	ACTL6B
	SLTM	TMEM120A
	MAPK6	TFR2
	LEO1	CUX1
	TMOD3	ACHE
	TMOD2	SRRT
	LYSMD2	TRIP6
	SPPL2A	SLC12A9
	TRPM7	DTX2
	USP50	ZAN
	USP8	EPO
	MYEF2	POP7
	SLC24A5	STYXL1
	FERMT2	MDH2
	DDHD1	MOSPD3
	PELI2	PCOLCE
	PPM1A	FBXO24
	C14orf39	GIGYF1
	SIX6	GNB2
	SIX1	CLDN4
	FUT8	UFSP1
	ACTN1	CYP3A24
	DCAF5	CABCOCO1
	EXD2	JMJD1C
	GALNT16	REEP3
	ADCK1	CHRM3
	COL12A1	ZNF25
	TMEM30A	ZNF248
	FILIP1	BICC1
	ME1	ANK3
	PRSS35	CDK1
	SNAP91	RHOBTB1
	SCML4	KCNK1
	SOBP	SLC35F3
	PDSS2	NTPCR
	BEND3	PCNX2
	MTRES1	TSNAX
	QRSL1	DYDC1
	RTN4IP1	DYDC2
	CRYBG1	RAB4A
	KLHL32	CCSAP
	GPR63	GRID1
	FHL5	FRMPD2
	ANKRD6	SIPA1L2
	RRAGD	MTR
	UBE2J1	MAP10
	GABRR2	RYR2
	GABRR1	TSPAN14
	PM20D2	SH2D4B
	TBX18	ARID4B
	ARHGAP18	CCSER2
	TMEM244	TBCE
	MOXD1	KCNMA1
	STX7	C10orf71
	ALDH8A1	B3GALNT2
	HBS1L	PARG
	MYB	DISC1
	OLIG3	NCOA4
	NMBR	SNORA74
	GJE1	TYSND1
	VTA1	SAR1A
	ADGRG6	CTNNA3
	HIVEP2	COL13A1
	AIG1	MACROH2A2
	EPM2A	AIFM2
	GRM1	SLC29A3
	SASH1	LRMDA
	PLEKHG1	USP54
	MTHFD1L	MYOZ1
	OPRM1	FRG1
	ARID1B	ASAH1
	TMEM242	TENM3
	LDHAL6B	FAT1
	PRKN	TUSC3
	OOEP	IRF2
	COL19A1	CENPU
	LMBRD1	ACSL1
	PTP4A1	TLR3
	ZNF250	CYP4V2
	ZNF16	MTNR1A
	ASAP1	FAM149A
	PENK	UBE2E2
	SDCBP	CSMD1
	NSMAF	DLGAP2
	TOX	ADAM2
	TRAM1	SH2D4A
	LACTB2	AGPAT5
	XKR9	ZNF703
	CCN3	CHRNB3
	MAL2	GPM6A
	COLEC10	THAP1
	SAMD12	RNF170
	TRPS1	IDO2
	RSPO2	PSD3
	RNF19A	GOT1L1
	SPAG1	ADRB3
	FBXO43	LRRC3B
	RGS22	SFRP1
	ATP6V0D2	NGLY1
	SHOX	TOP2B
	REPS2	RARB
	SCML2	IKBKB
	CDKL5	SLC20A2
	RS1	ZMAT4
	IL1RAPL1	ANK1
	DMD	CHRNA6
	SYTL5	PLEKHA2
	CXorf38	HTRA4
	MED14	ASH2L
	NDP	LSM1
	EFHC2	UNC5D
	ZC4H2	TCIM
	ZC3H12B	DCTN6
	LAS1L	STAR
	MSN	MBOAT4
	HEPH	SGCZ
	KLF8	TEX15
	RRAGB	NRG1
[truncated: 1,075 more rows]

## Sheet: fstxpehhxpclr
FST	XPEHH	XP-CLR			XP-CLR/XPEHH		XP-CLR/FST		FST/XPEHH		XP-CLR/XPEHH/FST
596	1234	2806			283		151		131		63
PMF1	KRT24	A4GALT			DHTKD1		CTSS		AAR2		ADAMTSL4
PARP14	BBS9	AACS			ADGRG6		TMEM82		ABTB2		AGMAT
DDX59	DHTKD1	AADACL3			HACE1		SDCCAG8		ACTC1		ALG14
HEATR9	REPS1	AASDH			SLC8A3		CAMSAP2		ADAMTSL1		AQR
ZSWIM7	ADGRG6	AATF			CAVIN2		NPEPL1		ADAMTSL4		ARHGEF2
CTSS	WDR45B	Abca16			SLC35F3		SGIP1		AGMAT		ARL8B
LAMTOR2	HACE1	ABCA4			CCT6B		INPP5D		ALG14		ASAH1
TMEM82	SLC8A3	ABCC11			URI1		APPBP2		ANO10		BNC2
SDCCAG8	SPRTN	ABCC12			APOB		LMLN		ANO3		CASR
CAMSAP2	ZCCHC24	ABCD3			MARCHF1		LBR		AQR		CEP162
NPEPL1	CAVIN2	ABCF1			UBE2K		FCRL4		ARHGEF2		CEP170
SPECC1	SLC35F3	ABHD14A			HNF1B		PIGL		ARHGEF28		CER1
SGIP1	CCT6B	ABHD14B			NELL1		ACKR1		ARL8B		CERS3
INPP5D	URI1	ABHD15			ASCC3		RIT1		ASAH1		CLEC16A
APPBP2	PSMA3	ABHD17B			WDR35		USP24		BNC2		CNN3
LMLN	HIPK3	ABHD5			PDS5A		TTC19		C6H4orf54		CPEB2
SEMA4A	TIAM2	ABHD6			ACACA		SYT11		CASR		CSTA
HSPBAP1	OTOGL	ABI2			ROBO1		PPM1D		CAT		CXCR6
LBR	GNPAT	ABI3			AKAP13		SLC25A34		CCDC91		DNAJC16
FCRL4	APOB	ABLIM1			FAM91A1		ADORA2B		CCR9		EDEM1
CCL16	AKAP9	ABLIM3			MINDY4		PLEKHM2		CDKN2B		ENAH
SNORD49B	CHSY3	ACAA1			SDC1		CTRC		CEP162		ENO4
PIGL	ABRA	ACACA			PCNX2		KHDC4		CEP170		ENOPH1
SNORD65	MARCHF1	ACADS			AIG1		FBLIM1		CER1		EPB41L1
PRD-SPRRII	UBE2K	ACAP2			COX7B2		HMGCS2		CERS3		FAM162A
DNAJB11	GABRA4	ACER1			UPF2		TARS2		CLEC16A		FAT3
CDKN2C	HNF1B	ACHE			TPGS2		NGEF		CLINT1		FBXL17
SMG5	NELL1	ACKR1			KLHL25		ECM1		CNGA3		FCER1A
UBQLN4	BPTF	ACOT11			CNTN5		MIX23		CNN3		FCRL3
RPRD2	ASCC3	ACOX1			TSNAX		RALGAPA2		CPEB2		FECH
SLC25A44	AKAP1	ACOX3			RHOB		EFHD2		CSTA		FGF12
ACKR1	CDC20B	ACOXL			NTPCR		INAVA		CTNNA1		FREM1
TSACC	AGBL1	ACP5			RAB11FIP4		C1H1orf141		CXCR6		FSTL5
SNORA63	COMMD4	ACSBG2			AQP1		OR10J5		DNAI4		FYCO1
SPRR2A	WDR35	ACSF2			CBLN1		INSM1		DNAJC16		GFPT1
RIT1	PDS5A	ACSL1			SIPA1L2		TRPV2		DNM3		GPC6
USP24	ACACA	ACSS1			TNNI2		NOTCH2		EDEM1		HSPA12A
RUBCN	ROBO1	ACTL6B			ENDOD1		CASP9		EGFR		IBTK
SLC49A4	AKAP13	ACTL7A			CORIN		UBB		ELF5		IQCG
TTC19	FAM91A1	ACTL7B			UTP6		GOLPH3L		ELP3		ITGA2
FYTTD1	USP25	ACTR5			PRR33		DNAH14		ENAH		KPNA1
ENSA	MINDY4	ACTR6			BMPR1B		REG4		ENO4		LRRIQ1
SYT11	SDC1	ACVR2B			PANX1		LRRC75A		ENOPH1		LRRK1
MEX3A	EEPD1	ACVRL1			MARF1		BCAS3		EPB41L1		LSM11
PPM1D	ACTR10	acy1			ACOX3		HORMAD1		ERCC6		LZTFL1
SLC25A34	PCNX2	ADAM19			SERPINA5		DNAJC1		ERG		MCL1
RASL10B	AIG1	ADAM2			MTFR2		RXFP4		ESCO2		MTTP
AHSG	COX7B2	ADAM20			C15orf39		CADM3		FAM133B		OR10J1
KIF14	UPF2	ADAM21			SMC6		CTTNBP2NL		FAM162A		OR10J3
RFC4	NEIL1	ADAM30			KDR		CFAP61		FAT3		PIK3R1
DTX3L	TBC1D32	ADAM32			PKIB		ADAM30		FBXL17		PRM1
ADORA2B	TPGS2	ADAMTS17			MYO1G		NEU2		FBXO8		RBMS3
PLEKHM2	TNFAIP3	ADAMTS6			LSP1		PHGDH		FCER1A		RMI2
GLMP	KLHL25	ADAMTSL4			SLC35F4		WDR5B		FCRL1		RYR3
LMNA	CNTN5	ADCY1			BCLAF1		NCOR1		FCRL3		SEMA5A
MRPS21	LARP1B	ADCY5			TTC32		ABCF1		FECH		SHTN1
CTRC	TSNAX	ADD3			DLG2		ABHD5		FGF12		SLC44A3
SNORD49A	HEPHL1	ADGRD1			SYT8		ADD3		FREM1		SLC6A15
ATG16L1	ZNF536	Adgrf2			MSGN1		ALDH1A3		FRG1		SLC6A20
PRPF3	NCAM2	ADGRF4			CDC42BPA		APCDD1		FSTL5		SOCS1
CCT3	RHOB	ADGRG6			BMERB1		ATP8B1		FYCO1		SSR2
KHDC4	EPDR1	ADGRL4			TXNDC16		BHLHE40		GFPT1		TLCD4
FBLIM1	NTPCR	ADH4			COPRS		C6orf136		GJD2		ZCWPW2
HMGCS2	MIR365B	ADH5			TADA2A		C6orf58		GPC6
CNIH4	CTH	ADIG			SMYD3		CACNA2D3		GRM8
TARS2	DOCK4	ADORA2B			TCF20		CALCRL		HSPA12A
NGEF	RAB11FIP4	ADRB2			BRDT		CNTN1		IBTK
ECM1	AQP1	AFAP1L1			ACTL6B		CTCFL		IL26
MIX23	CBLN1	AFF1			ABCA4		DAPP1		INPP4A
RALGAPA2	SIPA1L2	AGBL4			SLC19A2		DBNL		IQCG
EFHD2	ARHGAP32	AGFG2			PRR5		DDIT4L		IQGAP3
DYNLT5	TNNI2	AGL			TNKS1BP1		DHX16		ITGA2
BGLAP	TFB2M	AGMAT			ASCC1		DLGAP4		KCNJ15
INAVA	SP4	AGMO			MAML2		DLL3		KPNA1
PRNP	ENDOD1	AGPAT5			CYB5R3		DNAJB14		LRCH3
C1H1orf141	NXN	AGR2			SOS1		DPYSL4		LRRIQ1
TAF15	CORIN	AGTR1			NME5		DYRK1B		LRRK1
OR10J5	GPX8	AHI1			LAMB3		EID2		LRRTM2
FAF1	UTP6	AIG1			ILDR2		ESM1		LSM11
RHBG	LDAH	AK3			DIPK1A		FGL1		LZTFL1
ZNF281	PROM1	AKAP12			PATJ		FLOT1		MCL1
INSM1	NEDD4L	AKAP13			PRRX1		GGH		MEF2D
SNORA81	MCIDAS	AKNAD1			BLZF1		GNL1		MIER1
TRPV2	CSMD1	AKR1B1			SREBF2		GZMK		MRAP2
WDR26	FHOD3	AKR1D1			MEI1		H2AZ1		MSRA
MB21D2	SIN3A	AKR1E2			KCNMA1		HNRNPD		MTTP
NOTCH2	PRR33	AKTIP			CTNND2		HSD17B11		NAF1
SNORA4	BMPR1B	ALAS1			GRID2		IER3		NUDCD1
C11H17orf50	PANX1	ALDH1A3			POLDIP3		INPP5A		OIP5
SLC23A2	MARF1	ALG14			ADAM32		ITFG1		OR10J1
CASP9	ACOX3	ALG9			SLC9A2		LAMTOR3		OR10J3
UBB	SERPINA5	ALKBH4			KALRN		LANCL2		OXCT1
AP2B1	MTFR2	ALKBH7			ENOX1		MANEA		PBK
KNG1	C15orf39	ALX1			LRMDA		MDC1		PEX1
GOLPH3L	SMC6	AMER1			MIR484		MEI4		PIK3R1
SOX2	KDR	AMFR			AP3S2		MFSD14B		PRM1
CRYGS	PKIB	AMH			OR10R2		MGAT4C		PRM3
DNAH14	MYO1G	AMIGO1			BAG2		MOCS2		PRSS51
FETUB	MIR449B	AMPD2			MOSPD3		MRPS18B		RBM48
REG4	MIR193A	ANAPC1			THSD4		MTUS1		RBMS3
CIART	LSP1	ANAPC16			CDC23		MYO7A		REC114
GOLIM4	SLC35F4	ANKMY2			SSBP3		NARS1		RMI2
MLLT10	CAMK1D	ANKRD13B			KIF20A		NAV2		RYR3
LRRC75A	BCLAF1	ANKRD22			NME7		NKAIN3		SCARA5
BCAS3	ANXA13	ANKRD24			CTNNA3		NRM		SEMA5A
CD86	MCTP2	ANKRD33			TRIM13		NTS		SEMA5B
HORMAD1	TTC32	ANKRD42			BABAM2		NUDT9		SHTN1
DNAJC1	DLG2	ANKRD60			HDAC9		ONECUT2		SLC16A14
HRG	MIR449A	ANKS1A			SNX14		PCK1		SLC35D1
RXFP4	C17orf58	ANKS1B			NTRK2		PCM1		SLC44A3
INSL5	SYT8	ANO9			ZDHHC3		PIK3AP1		SLC6A15
CADM3	MSGN1	ANPEP			RRP7A		PLCXD3		SLC6A20
FHAD1	TARBP1	ANTXR1			TGFBR3		PMEPA1		SLIT1
CTTNBP2NL	GLOD4	anxa1a			NDE1		PNLIPRP2		SNAP91
SNORA80E	SLC26A7	ANXA2			HFM1		PPP1R10		SNORA70
CFAP61	CADPS2	ANXA3			LCK		PPP1R18		SNORA72
TBCCD1	CDC42BPA	AOAH			DST		PRR3		SOCS1
PRND	BMERB1	AP2M1			CNOT1		PWWP2B		SORBS1
MIR214	EGLN1	AP3S2			TBC1D8		RASSF9		SPAG16
RASSF2	TXNDC16	APC			IFNK		RHO		SSR2
RAB25	PPP2R5A	APCDD1			FKBP11		SACM1L		TLCD4
GAS2L2	CDH10	APCDD1L			TTC23		SCD5		TMEM215
ADAM30	AP2A2	APCS			BRD9		SLC6A11		U2
NEU2	COPRS	APMAP			MYBPC2		SNCAIP		U4
PHGDH	BRIP1	APOB			ACVRL1		SOX30		U6
C1orf185	TADA2A	APOO			MFSD9		SPATA18		VSNL1
MMP28	APBB1IP	APP			KIDINS220		ST8SIA3		VTI1A
TMEM79	SMYD3	APPBP2			CCDC65		STK32C		VWA3B
WDR5B	RGL1	AQP1			MTMR9		STX16		WWOX
ADIPOQ	MAN2C1	AQR			CFAP54		SUPT5H		ZCWPW2
NCOR1	KCNQ3	ARAF			ELF1		TBX18		ZSWIM2
5S_rRNA	ROR1	ARAP2			RFX8		TENT5A
AAK1	ERI3	ARF3			GNG5		THG1L
ABCF1	MPPED1	ARFGAP3			RAD54L2		TIMM50
ABHD5	KCNH1	ARGLU1			NRG1		TLL2
ACSL5	ATF2	ARHGAP24			MAP10		TM9SF3
ACTR8	SPRYD7	ARHGAP28			EPHX4		TMEM150C
ADD1	TCF20	ARHGAP29			PPFIBP1		TMEM161B
ADD3	BRDT	ARHGAP44			CLPB		TMTC3
AEBP1	ACTL6B	ARHGAP8			ARHGAP8		TRIML1
ALDH18A1	ABCA4	ARHGEF11			C9orf72		TRIML2
ALDH1A3	TM4SF1	ARHGEF12			RAB23		TSPAN19
ALS2CL	FAM168B	ARHGEF16			SGCZ		TTPA
ANKIB1	ADAM17	ARHGEF17			BARHL2		TUBB
ANKRA2	ADGRL2	ARHGEF2			BRD8		UBE2D4
ANKRD23	PARVB	ARHGEF33			TMEM182		UNC5C
ANKRD39	NRG4	ARID1B			ZNF451		WSCD2
AP1G1	DPY19L4	ARL14			PPM1B		XCR1
APCDD1	AIMP2	ARL14EP			NFIA		XPNPEP1
ARHGAP11A	ITSN2	ARL15			HDAC1		ZDHHC21
ASB7	SLC19A2	ARL2BP			OR10Q1		ZNF770
ATP8B1	PRR5	ARL4C			KIF27
ATXN1L	RPS6KA2	ARL5A			LRRC8D
BHLHE40	AK6	ARL8B			HS6ST1
BLVRA	TNKS1BP1	ARMC10			UTP25
BNIP3	ASCC1	ARMC3			C1QTNF7
BPIFA1	MAML2	ARMC6			DISC1
BPIFB1	GRM7	ARMC7			MGAM
C10orf71	ATF6	ARMCX1			LRIG3
C25H10orf53	CYB5R3	ARMCX2			FAM168A
C6orf136	BSPRY	ARNT			SNX19
C6orf58	FABP3	ARPIN			GRM2
C8orf48	OCRL	ARRB1			CDH18
CACNA2D3	SOS1	ARRDC2			ANTXR1
CALCRL	CLEC1B	ARRDC4			CD84
CAND2	NME5	ASAH1			BUB1
CBFA2T2	RAB40B	ASB9			BTBD8
CC2D2B	MFSD6	ASCC1			EIF4G3
CCNJ	LAMB3	ASCC3			TAS2R38
CCR2	LRP2	ASCL1			GOT2
CCR3	ASMTL	ASCL5			ANKS1B
CCR5	P2RY8	ASIC2			ACOXL
CCRL2	ILDR2	ASPA			HIVEP1
CDK5RAP1	SH3TC1	ASPDH			OCLN
CDK6	DIPK1A	ASTN1			SYT9
CDKN2A	PATJ	ATAT1			SLC38A7
CEP290	U1	ATF3			ARF3
CEP44	CLEC1A	ATF4			TEX264
CFAP46	PDE6D	ATG10			EMC10
CHAC1	PRPH	ATG4B			SYT14
CHAT	RPF1	ATG5			GCNT3
CHDH	CCDC125	ATG7			MFSD1
CHP1	CELF3	ATL2			CCDC181
CHST4	C11orf65	ATP10A			MAEL
CLEC3A	PRRX1	ATP10D			CAMK1G
CMKLR1	BLZF1	ATP13A4			ANPEP
CNNM3	SFMBT1	ATP13A5			ARHGAP24
CNTN1	COL6A3	ATP1A1			ACTR6
CSMD3	AP3D1	ATP1A2			ANO9
CTCFL	RARB	ATP1A4			ARL15
CXXC5	DENND2A	ATP1B1			ATP13A5
DAPP1	SREBF2	ATP2B2			ATP5PD
DBNL	MINDY4B	ATP5F1A			AURKAIP1
DDIT4L	MEI1	atp5md			AZI2
DHX16	SLCO1C1	ATP5ME			B3GALT1
DLGAP4	KCNMA1	ATP5MK			C16H5orf51
DLL3	CTNND2	ATP5PD			C1QL3
DLL4	SLC25A17	ATP6V0A2			CACNB2
DMP1	ATAD2B	ATP6V1C1			CALD1
DNAJB14	SPATA6	ATP6V1E2			CCDC28B
DNAJC18	SNORA66	ATP8A1			CD1E
DOK5	ATP7B	ATP8B1			CDR2L
DPYSL4	GRID2	ATP9A			CELF2
DRGX	POLDIP3	ATP9B			CLNK
DSPP	KLHL29	ATR			COP1
DYRK1B	ADAM32	ATXN1			DAP3
E2F6	GNL3L	ATXN10			DCAF17
ECHDC1	SNORA2C	ATXN7L2			DCUN1D5
EFCAB12	SYK	AU018091			DGKB
EID2	SLC8A1	AURKAIP1			DPYD
EIF4EBP2	SLC9A2	AURKB			DSCAM
ENTPD1	RAB3IP	AVEN			DYNC2H1
ENY2	MOB3A	AXIN1			EEF1A1
ERGIC2	CAMKMT	AZI2			EMCN
ESM1	SGK1	AZIN1			FAM167B
EXD1	KALRN	B3GALNT1			FAM184B
FAM178B	FGD1	B3GALT1			FAM83B
FAM193A	MFSD2B	B3GNT2			FIGN
FAM240A	ENOX1	B4GALNT2			FNDC3B
FAR2	LRMDA	B4GALNT4			GIGYF1
FBL	HACD4	BABAM2			HTRA1
FBXO16	KLHL20	BAG2			IRX5
FBXO36	JAK3	BANF2			ITGA1
FER1L5	CERS6	BAP1			KCTD2
FGL1	SLC29A3	BARHL2			KPNA6
FLOT1	MIR484	BATF3			KRAS
FMN1	AP3S2	BBOX1			LDLRAD3
FZD3	PIP5K1A	bbs2			LIN54
GALNTL6	CLEC9A	BBS9			LPP
GATAD1	TMPRSS2	BCAS3			LRCH1
GCK	OR10R2	BCL6B			LRRC72
GGH	GARIN5A	BCL7C			LRRIQ3
GLT8D1	HSPA4	BCLAF1			MAL2
GNL1	BAG2	BEND5			MAP2K5
GNL3	WDR49	BEND6			MED27
GRB10	IAH1	BET1L			MEGF11
GREB1	TPK1	BFAR			MIR33A
GREM1	MOSPD3	BHLHE40			MKLN1
GTF2E2	FAHD2A	BIIIB4			MRPL58
GZMK	THSD4	BLCAP			MSTO1
H2AZ1	ARAP3	BLM			MYH14
HERC2	CDC23	BLZF1			MYO10
HNRNPD	SSBP3	BMERB1			NRXN1
HPGD	KIF20A	BMI1			NSG1
HSD17B11	WHAMM	BMP5			PCCB
HSPB3	NME7	bmp8a			PDE4D
HTT	AFF3	BMPR1B			PGGHG
IER3	NHEJ1	BNC2			PITX2
IFT122	CTNNA3	BNIP2			PKP3
IL17RB	TRIM13	BOK			PLAAT1
IL22	BABAM2	BPGM			PLCB1
INO80	ST13	BPIFA2			PLD1
INPP5A	FAS	BPIFB2			PRKAR2B
INSYN1	LYSMD1	BPIFB3			PTER
IST1	HDAC9	BPIFB4			PTPN13
ITFG1	SNORA9	BPIFB6			RBFOX1
ITIH1	PTPN3	BRD7			RGS21
ITIH3	SNX14	BRD8			RSU1
JAKMIP3	INPP5B	BRD9			RTTN
JMJD1C	NTRK2	BRDT			SCYL2
KANSL3	ZDHHC3	BRINP2			SIGIRR
KIAA0408	S100A10	BSDC1			SKOR1
KLF4	AFAP1L2	BSND			SLC2A5
KRIT1	RRP7A	BST1			SLC2A9
LAMTOR3	PNPLA6	BST-2B			SLC7A2
LANCL2	MARVELD2	BTBD16			SMO
LCOR	TGFBR3	BTBD17			SORCS1
LGALS11	CCDC70	BTBD8			SPAG6
LGALS15	FOCAD	BTC			SV2C
LGSN	FGFR1OP2	BTG4			SYNJ1
LIMD1	DR1	BTRC			TDRD3
LINS1	PDSS2	BUB1			TENM3
LMAN2L	BICD1	BZW2			TFDP2
LPIN1	DOCK10	C10orf67			TFPI
LRRC2	NDE1	C10orf82			TMEFF2
LRRC20	HFM1	C10orf90			TMEM234
LTBP1	LCK	C11orf1			TMEM61
LTF	MECOM	C11orf52			TNIK
LYPD6	INTS13	C11orf91			TSC22D2
MANEA	FAM3D	C12orf71			TSPAN33
MATR3	DST	C15orf39			TXLNA
MBD4	MCM5	C16H5orf51			UBE3D
MDC1	TKT	C16orf78			ZFHX4
MDM1	CNOT1	C17orf64
MEI4	SERINC2	C17orf75
METTL25	TBC1D8	C17orf78
MFSD14B	PAX3	C18orf25
MGAT4C	SLC4A1AP	C19orf12
MINAR1	NEK2	C1D
MIR1296	LRRK2	C1H1orf141
MIR592	TFR2	C1orf158
MIR877	IFNK	C1orf74
MOCS2	NR3C2	C1QL3
MRPS18B	SORCS3	C1QTNF7
MTAP	SLC14A2	c1qtnf9
MTCL3	ZCCHC17	C23H18orf54
MTUS1	FKBP11	C2CD3
MYC	SYNC	C2orf69
MYL3	TTC23	C3orf18
MYL7	CRACDL	C3orf49
MYO7A	BRD9	C3orf70
MZB1	KANSL2	C4orf36
NAPG	ZC3H6	C4orf54
NARS1	ANKRD61	C5orf24
NAV2	CNPPD1	C5orf51
NEK4	FAM241B	C6orf136
NETO2	SLC25A13	C6orf58
NFU1	SPATA46	C9orf64
NISCH	NAIP	C9orf72
NKAIN3	MYBPC2	CA10
NKX6-2	ZC3H8	CA8
NODAL	UBE2E3	CABP1
NOP14	ACVRL1	CABYR
NPFFR1	MFSD9	CACNA1C
NPTN	SLC4A8	CACNA1G
NRBF2	ACVR1B	CACNA1S
NRM	KCNIP3	CACNA2D2
NT5DC2	GULP1	CACNA2D3
NTS	KIDINS220	CACNA2D4
NTSR2	CCDC65	CACNB1
NUDT9	S100A11	CACNB2
NUGGC	MTMR9	CACNB3
NUP107	CFAP54	CADM3
OCA2	ELF1	CADM4
OGDHL	UNC5B	CALCOCO2
ONECUT2	RFX8	CALCRL
OVCH1	PLB1	CALD1
PAIP2	SF3A3	CAMK1G
PALD1	DUSP12	CAMLG
PARG	GNG5	CAMSAP2
PBRM1	WDR31	CAMTA1
PCK1	TOP2B	CAND1
PCM1	TSR2	CAPN11
PDLIM1	HSD17B7	CAPN15
PGAM2	NDP	CAPN5
PHLPP2	GSAP	CAPNS1
PHOX2B	RAD54L2	CAPS
PIEZO2	EIF2AK1	CAPS2
PIK3AP1	HUWE1	CAPZA1
PKD1L3	SMG1	CARD14
PKHD1L1	IZUMO4	CASC3
PLCXD3	ARHGAP6	Casp1
PLXND1	NRG1	CASP4
PMEPA1	MAP10	CASP9
PNLIPRP2	EPHX4	CASQ1
PNOC	ANKRD45	CASR
POLD2	PPFIBP1	CAST
POLM	CLPB	CASTOR2
PPA1	ARHGAP8	CATSPER3
PPP1R10	C9orf72	CATSPERD
PPP1R18	UBR2	CAVIN2
PROB1	SNORD21	CBLN1
PRR3	RAB23	CBS
PRSS42P	SGCZ	CC2D2A
PRSS55	BARHL2	CCDC134
PTH1R	ARHGEF4	CCDC15
PWWP2B	ACTA2	CCDC181
RAD23B	BRD8	CCDC182
RAD51AP2	RWDD3	CCDC22
RASGRP3	NECTIN3	CCDC28B
RASSF9	HS3ST3A1	CCDC40
REEP3	TMEM182	CCDC63
RHO	PAK3	CCDC65
RHOV	C1QL4	CCDC82
RNF4	WDCP	CCDC89
ROCK2	ZMYND8	CCDC90B
RPL32	VWA2	CCM2
RPP21	ZNF451	CCN3
RUNDC3B	PPM1B	CCN6
SACM1L	NFIA	CCNE1
SCARA3	C14H16orf87	CCR1
SCD5	ADCY3	CCR6
SCG5	TMOD4	CCT2
SELENOK	PTPRB	CCT6B
SEMA3G	SNX29	CD151
SEMA4C	HDAC1	CD1A
SGCB	OR10Q1	CD1B
SH3BP2	UBXN2A	CD1C
SH3GL2	TM2D1	CD1D
SIL1	KIF27	CD1E
SLC18A3	DAB1	CD200
SLC23A1	CCNT1	CD2AP
SLC25A46	MCOLN1	CD300A
SLC30A9	SNORD62	CD300C
SLC35E3	RBKS	CD300E
SLC6A11	SLC25A6	CD300H
SNCAIP	LRRC8D	CD300LB
SNORA74	SYN3	CD300LF
SNORD19	FRY	CD5
SNORD19B	HS6ST1	CD53
SNORD36	DLGAP1	cd59
SNORD69	UTP25	CD5L
SNORD71	CRYBG3	CD6
SNTA1	C1QTNF7	CD84
SNX18	DISC1	CD96
SOX30	MGAM	CDC123
SP140	LRIG3	CDC14A
SPARCL1	DNAJC27	CDC23
SPATA18	TOPBP1	CDC25C
SPINK14	FAM168A	CDC26
SPINK5	SNX19	CDC42BPA
SPINK6	GRM2	CDC6
SPINT1	CACNA1D	CDCP1
SPMIP5	PMS2	CDH18
SPZ1	CDH18	CDH8
ST8SIA3	ANTXR1	CDHR5
STAB1	PTPRJ	CDIN1
STING1	CD84	CDK12
STK17A	BUB1	CDK17
STK32C	BTBD8	CDK18
STX16	EIF4G3	CDK3
SUPT5H	POGLUT3	CDK5R1
SYT10	THADA	CDKAL1
TAT	ESRP1	CDR2
TBC1D21	SCNM1	CDR2L
TBX18	FAM107A	CEBPG
TCAIM	RAD17	Cela2a
TCTN3	RETREG2	CELF2
TENT5A	DCP1A	CELF4
THG1L	MAP4	CEMIP2
TIMM50	EXOC8	CEND1
TLL2	TAS2R38	CENPH
TM9SF3	HIBCH	CENPM
TMCC1	GOT2	CENPU
TMEM150C	FSD2	cenpv
TMEM161B	ANKS1B	CEP135
TMEM232	FCHSD1	CEP162
TMEM33	ACOXL	CEP170
TMEM40	HIVEP1	CEP43
TMIE	OCLN	CEP57L1
TMTC1	ZFP36L2	CEP70
TMTC2	PARD3B	CEP72
TMTC3	SYT9	CEP83
TNIP2	SNX27	CEP85L
TNNC1	SLC38A7	CEP89
TOPAZ1	EFHC2	CER1
TPBG	FAM228B	CERS1
TRIM39	FNBP1L	CERS3
TRIML1	ARF3	CERT1
TRIML2	SPATA1	CES1
TRIP12	CLEC12B	CES5A
TRMT10A	TEX264	cfap298
TSPAN19	ITSN1	CFAP52
TTPA	EMC10	CFAP54
TUBB	SLC23A3	CFAP61
UBE2D2	CELSR1	CFAP74
UBE2D4	SYT14	Cfap91
UNC5C	LUZP1	CFI
URGCP	SLC40A1	CFTR
UTP15	GCNT3	CHAD
VAT1L	TGFA	CHAF1A
VOPP1	MFSD1	CHD9
VPS18	TROAP	CHID1
VWC2L	DENND1B	CHRDL2
WSCD2	CCDC181	CHST3
XCR1	MAEL	CIAO3
XPNPEP1	CAMK1G	CIB4
ZDHHC21	SLC9C2	CIMIP1
ZDHHC6	C2H2orf88	CIRBP
ZFHX3	ARL6IP1	CISH
ZNF395	TEX50	CKAP2
ZNF445	PRRG1	CLCA1
ZNF770	VPS72	CLCC1
ZNF800	ANPEP	CLDN1
ZNF821	ARHGAP24	CLDN16
	A2M	CLDND1
	A2ML1	CLEC16A
	A4GNT	CLEC3B
	ABCG1	CLEC5A
	ACAA2	CLIC5
	ACO1	CLK4
	ACSL3	CLN3
	ACTR6	CLNK
	ACVR1	CLP1
	ACVR2A	CLPB
	ADAM23	CLPP
	ADAMTS16	CLPS
	ADCK2	CLPTM1L
	ADCY2	CLTC
	ADGRL3	CLVS2
	ADNP	CMIP
	ADSS1	CNMD
	AFF2	CNN3
	AGO2	CNOT1
	AGPAT4	CNOT11
	AICDA	CNOT9
	AJUBA	CNTLN
	AKT1	CNTN1
	ALDH4A1	CNTN5
	AMMECR1	CNTN6
	ANGEL2	COG7
	ANKEF1	COG8
	ANKRD1	COL12A1
	ANKRD17	COL23A1
	ANKRD52	COL25A1
	ANKRD6	COL2A1
	ANO2	COLEC12
	ANO9	COMMD3
	ANXA7	COMMD8
	AOX1	COMMD9
	AP1S3	COMP
	AP3S1	COP1
	APOBEC1	COPA
	APOD	COPB2
	ARHGEF5	COPE
	ARIH1	COPRS
	ARL15	COPS4
	ASH1L	COPS5
	ATAD3A	COQ2
	ATG12	COQ5
	ATP10B	COQ8A
	ATP13A5	CORIN
	ATP2C1	CORO2B
	ATP5PD	CORO6
	AURKAIP1	COX16
	AZGP1	COX17
	AZI2	COX5A
	B3GALT1	cox6a1
	B3GLCT	COX7A2
	BAHD1	COX7B2
	BAIAP2L1	COX7C
	BARD1	Cox8b
	BCKDHB	CPE
	BCL6	CPEB2
	BCORL1	CPSF7
	BDH1	CPZ
	BMAL2	CRACD
	BMP2K	CRACR2B
	BOD1L1	CRAT
	BPNT1	CRB3
	BRAF	CREB3L3
	BTLA	CREBZF
	C14orf28	CREG2
	C14orf93	CRH
	C16H5orf51	CRHR2
	C1QL3	CRISP3
	C21orf62	cryaa
	C2orf73	CRYAB
	C6	CRYBA1
	C6orf163	CRYZ
	C7orf25	CSF3
	C8orf34	CSNK1A1
	CAAP1	CSNK2A1
	CACHD1	CSPG5
	CACNB2	CSRNP3
	CACUL1	CSRP3
	CADM1	CST7
	CALD1	CSTA
	CAMSAP3	CSTB
	CARD6	CSTF2T
	CARMIL3	CTCFL
	CARS2	CTDSPL
	CASC1	CTDSPL2
	CASKIN2	CTNNA3
	CAVIN4	CTNNBL1
	CCDC167	CTNND2
	CCDC28B	CTRC
	CCDC30	CTSC
	CCDC50	CTSD
	CCDC85A	CTSE
	CCDC85C	CTSK
	CCDC93	CTSS
	CCNK	CTTNBP2NL
	CCNL2	CUBN
	CCR4	CUEDC1
	CD1E	CUX1
	CDH1	CWC15
	CDH13	CWC27
	CDH2	CX3CR1
	CDH7	CXCR3
	CDKL5	CXCR6
	CDO1	CYB561A3
	CDR2L	CYB561D1
	CDYL	CYB5R2
	CELF2	cyb5r3
	CELF6	CYB5R4
	CEP63	CYCS
	CFAP70	Cyct
	CHAF1B	CYFIP2
	CHD1L	CYLD
	CHN1	CYP20A1
	CHODL	CYP2C18
	CHRAC1	CYP2C8
	CHRM2	CYTH2
	CHRNA3	CYTL1
	CHRNA6	D2HGDH
	CHRNB3	DAD1
	CHRNB4	DAP3
	CIITA	DAPP1
	CLASP1	DAZL
	CLDN14	DBNL
	CLK2	DBT
	CLNK	DCAF16
	CMTR1	DCAF17
	CNDP1	DCAF8
	CNTN4	DCDC2B
	CNTNAP2	DCP1B
	CNTNAP5	DCP2
	COL4A3	DCTD
	COL4A4	DCTN4
	COL4A5	DCUN1D5
	COL6A2	DDB1
	COL6A5	DDHD2
	COL6A6	ddi2
	COP1	DDIT4
	COQ10A	DDIT4L
	COQ10B	DDN
	CPQ	DDR1
	CRHBP	DDX23
	CROCC2	DDX28
	CRY1	DDX4
	CS	DDX46
	CTIF	DDX49
	CXCL6	DDX52
	CYP3A24	DDX55
	CYTH1	DEAF1
	DAP3	DECR2
	DAPK1	DEF6
	DCAF17	DEFB1
	DCUN1D5	Defb13
	DDR2	DEK
	DDX25	DENND1A
	DDX58	DENND1C
	DGKB	DENND6B
	DHFR	DEPDC1B
	DHRSX	DGKB
	DHX58	DHH
	DMD	DHRS7C
	DNAH17	DHTKD1
	DNER	DHX16
	DOK6	DHX40
	DOP1B	DHX57
	DPM1	DICER1
	DPP10	DIPK1A
	DPP6	DIPK2A
	DPYD	DIRAS3
	DSCAM	DISC1
	DSTN	DIXDC1
	DTNBP1	DLAT
	DTX1	DLEC1
	DUSP1	DLG1
	DVL1	DLG2
	DYNC2H1	DLGAP4
	DZIP1L	DLL3
	EDIL3	DLX6
	EEF1A1	DNAAF10
	EFHC1	DNAH1
	EGFLAM	DNAH10
	EHBP1	DNAH14
	EIF2AK4	DNAI2
	EIF2S3	DNAJB14
	ELF4	DNAJB4
	ELL	DNAJC1
	EMCN	DNAJC11
	ENOX2	DNAJC15
	ENPP2	DNAJC16
	ENTREP3	DNAJC5
	EOMES	DNAJC5B
	EPB41L5	DNASE1L3
	EPHA1	DNTT
	EPHA7	DOCK1
	EPRS1	DOCK3
	ERBB4	DOLK
	ERCC4	DOLPP1
	ERGIC1	DOP1A
	ETAA1	DPCD
	ETFRF1	DPEP2NB
	ETV6	DPF3
	EXOC4	DPH6
	EYA3	DPPA4
	FAM124B	DPT
	FAM167B	DPY19L1
	FAM184B	DPY19L2
	FAM43A	DPY19L3
	FAM83B	DPYD
	FARSB	DPYSL4
	FAT4	DRC1
	FBXO2	DRD4
	FBXO44	DRD5
	FBXO6	DSC1
	FCRL6	DSC2
	FIGN	DSC3
	FNDC10	DSCAM
	FNDC3B	DSN1
	FOXH1	DST
	FOXJ2	DTHD1
	FOXP1	DTL
	FOXP2	DTWD2
	GABRB2	DTX2
	GALNT11	DTYMK
	GALNT13	DUS2
	GAPT	DUS3L
	GBA1	DUSP10
	GFPT2	DUSP14
	GIGYF1	DUSP7
	GJC3	DUT
	GK5	DYNC2H1
	GLTP	dynll1
	GNB2	DYNLT2B
	GNPNAT1	DYRK1B
	GPM6A	E2F5
	GPRC5D	E2F8
	GRAMD2A	EARS2
	GRIK4	EBI3
	GRIN2A	ECM1
	GRIN2B	EDEM1
	GRM3	EEF1A1
	GXYLT2	EEF2K
	GYG2	EFCAB8
	H2AJ	EFHD2
	HAUS4	EFNA5
	HAUS8	EFNB2
	HCN1	EHHADH
	HCN3	EID2
	HDAC2	EIF1
	HEBP1	EIF1B
	HECTD2	EIF2A
	HHIPL2	EIF2B1
	HLCS	EIF3E
	HLX	EIF3I
	HMCN1	EIF3J
	HMGA2	EIF3K
	HPCAL1	EIF4A3
	HS3ST4	eif4ba
	HS3ST5	EIF4E
	HSD3B1	EIF4G3
	HSP10	EIF5A2
	HSPB9	ELAVL4
	HSPH1	ELF1
	HTRA1	ELK4
	HYAL4	ELMO1
	HYLS1	ELMOD1
	IARS2	ELMOD2
	ICA1	elob
	IFNAR1	ELOVL7
	IFNGR2	ELP1
	IKBKB	ELP4
	IKZF2	ELP6
	IL10RB	EMC10
	IL1RAPL1	EMCN
	IL36A	EME1
	IL36B	EMILIN2
	ILRUN	EMP3
	IPP	ENAH
	IQCM	ENDOD1
	IRS4	ENDOG
	IRX5	ENDOU
	ISYNA1	ENO4
	ITGA1	ENOPH1
	ITGAD	ENOX1
	ITLN	EPB41L1
	ITPKB	EPGN
	ITPR1	EPHB4
	ITPR2	EPHB6
	IVD	EPHX1
	IZUMO2	EPHX4
	KANSL1L	EPM2AIP1
	KAT2A	EPN3
	KAT6A	EPO
	KCNAB1	EPS8L2
	KCNB1	ERCC8
	KCND2	ERH
	KCNIP4	ERICH3
	KCNJ6	ERICH6
	KCNK9	ERO1A
	KCNN3	ESM1
	KCTD19	ESRP2
	KCTD2	ESRRA
	KHDRBS1	ETNK1
	KIF23	ETNPPL
	KIFC2	ETV1
	KLHDC7A	ETV3
	KLHL14	ETV3L
	KLHL15	EVA1C
	KLHL28	EVI5
	KLHL31	EVPL
	KMT2C	EVX1
	KPNA6	EXO5
	KRAS	EXOC1
	KSR2	EXOC1L
	KY	EXOC3
	KYNU	EXOC7
	LCORL	EXOSC1
	LDLRAD3	EXOSC7
	LHX3	F5
	LIMD2	FAAH
	LIN54	FAAP20
	LITAF	FAAP24
	LLGL2	FABP4
	LMNTD1	FABP7
	LPP	FADS6
	LRCH1	FAIM
	LRP1B	FAM102B
	LRRC36	FAM110B
	LRRC72	Fam134b
	LRRIQ3	FAM13B
	LSAMP	FAM151A
	LY6D	FAM162A
	MAD2L2	FAM166C
	MAL2	FAM167B
	MAP2K5	FAM168A
	MAP3K13	FAM170A
	MAP3K3	FAM184B
	MAP3K4	FAM219B
	MARK3	FAM240C
	MASP2	FAM53C
	MCPH1	FAM71A
	MCTP1	FAM71E1
	MED27	FAM81A
	MEF2C	FAM83B
	MEGF11	FAM83E
	MEIS1	FAM91A1
	Metazoa_SRP	FANCE
	METTL21C	FARP2
	METTL8	FASLG
	MFSD3	FAT1
	MIB2	FAT3
	MID2	FAU
	MIR101-2	FBF1
	MIR331	FBLIM1
	MIR33A	FBLN5
	MKLN1	FBN1
	MMADHC	FBXL16
	MMP17	FBXL17
	MOB4	FBXL20
	MOCS3	FBXL5
	MORC3	FBXL7
	MROH2B	FBXO24
	MRPL20	FBXO3
	MRPL3	FBXO32
	MRPL58	FBXO39
	MRPS30	FBXO4
	MRPS6	FBXO45
	MSH3	FBXO5
	MSTO1	FBXW4
	MTARC1	FCER1A
	MTARC2	FCRL3
	MTERF2	FCRL4
	MXRA8	FCRL5
	MYH14	FDXACB1
	MYO10	FDXR
	MYO1A	FECH
	MYO5C	FERD3L
	MYO9A	FES
	MYO9B	fga
	MYOF	FGB
	MYRFL	FGF12
	NAALAD2	FGF13
	NADK2	FGF2
	NAV3	FGF7
	NAXD	FGF8
	NBL1	FGG
	NCOA3	FGL1
	NDUFAF1	FH
	NDUFB2	FIGN
	NEMP1	FIGNL2
	NFIB	FKBP11
	NIBAN1	FKBP3
	NKX3-2	FLNB
	NRXN1	FLOT1
	NSG1	FLT1
	NT5C2	FLVCR1
	NUBPL	FMO1
	NUP62CL	FMO2
	NUSAP1	FMO3
	NYAP2	FMO4
	OR2AE1	FNDC1
	OTOS	FNDC3B
	OTUD7A	FNDC7
	PACS1	FOXC2
	PAQR3	FOXF1
	PAQR8	FOXJ1
	PAX7	FOXL1
	PAXBP1	FOXL3
	PBX1	FOXN2
	PCCB	FOXP4
	PCDH15	FRAS1
	PDE3A	FREM1
	PDE4D	FREM2
	PDZRN3	FSD1
	PER3	FSHB
	PGGHG	FST
	PGS1	FSTL5
	PHKA1	FUBP1
	PHLPP1	FURIN
	PI4K2B	FUT7
	PID1	FUT8
	PIK3C2G	FXN
	PITX2	FXYD1
	PKLR	FYCO1
	PKM	FZD4
	PKP2	G0S2
	PKP3	GAA
	PLAAT1	GAB1
	PLBD2	GAB2
	PLCB1	GABRB1
	PLCL1	GABRD
	PLCZ1	GABRG1
	PLD1	GABRP
	PLEKHA5	GADD45A
	PLEKHG4	GAL3ST2
	PLXNA2	GALK1
	PM20D1	GALNS
	POGLUT2	GALNT1
	PPBP	GALNT3
	PPFIA2	GALR2
	PPP1R16A	GAPDH
	PRKAG2	GAREM1
	PRKAR2B	GAS7
	PRKN	gatc
	PRKX	GBE1
	PSAPL1	GCH1
	PSIP1	gcnt3
	PTDSS2	GDPD4
	PTER	GDPD5
	PTPN13	GEN1
	PTPRQ	Gene name
	PUS3	GFM1
	QRFPR	GFPT1
	QSOX2	GFRA3
	RAB11FIP5	GGA2
	RAB20	GGH
	RAB28	GHR
	RALYL	GHRHR
	RBFOX1	GHRL
	RBM33	GHSR
	RBM41	GIGYF1
	RCL1	GIMAP1
	RCOR1	GIMAP4
	RGS21	GIMAP8
	RHBDD1	GIMD1
	RIMKLB	GIT1
	RIMS1	GJB2
	RNASE4	GJC1
	RNaseP_nuc	GKAP1
	RNF152	GLDN
	RNF170	GLIPR1L2
	RNF25	GLP2R
	RPH3A	GLRX3
	RPP30	GLYCTK
	RPS6KC1	Gm38393
	RRBP1	GMPR
	RRP15	GNAI1
	RS1	GNAI3
	RSU1	GNAO1
	RTP2	gnas
	RTTN	GNAT1
	RYR2	GNAT2
	SAMD12	GNB4
	SCAF4	GNG11
	SCAMP3	gng5
	SCHIP1	GNGT1
	SCN10A	GNGT2
	SCYL2	GNL1
	SENP8	GNPDA2
	SERINC5	GOLPH3
	SGPP1	GOLPH3L
	SHH	gon4l
	SHROOM3	GORAB
	SIGIRR	GOT1
	SIMC1	GOT1L1
	SIVA1	GOT2
	SKOR1	GPATCH1
	SKP2	GPATCH2L
	SLC13A3	GPC6
	SLC20A2	GPR1
	SLC22A2	GPR137C
	SLC22A7	GPR142
	SLC26A9	GPR151
	SLC2A5	GPR158
	SLC2A9	GPR160
	SLC30A7	gpr25
	SLC35D2	GPR31
	SLC39A5	GPR61
	SLC41A2	GPR62
	SLC4A10	GPR88
	SLC5A12	GPRC5C
	SLC7A2	GPSM2
	SLCO3A1	GRHL2
	SLITRK3	GRIA2
	SMIM10L1	GRIA4
	SMIM8	GRID2
	SMO	GRIK1
	SNAP23	GRIK2
	SNAPC3	GRIN2C
	SNED1	GRIN2D
	SOCS3	GRK7
	SORCS1	GRM1
	SORCS2	GRM2
	SPAG6	GRPEL2
	SPATA17	GRWD1
	SPATA7	GRXCR1
	SPPL3	GSDMA
	SRGAP1	GSDMB
	SRM	GSG1L2
	SSBP4	GSK3B
	ST8SIA1	GSTCD
	STARD13	GTF2A2
	STAT2	GTF2F1
	STEAP4	GTF2F2
	STK36	GTF2H1
	STK39	GTF2H3
	STRADA	gtf2h4
	STRAP	GZMK
	STX18	H2AZ1
	STYK1	H2AZ2
	STYX	H2BN1
	SULF2	H3-3A
	SV2C	HACD2
	SYNJ1	HACE1
	SYTL4	HADH
	TAC3	HAGHL
	TAF1A	HAMP
	TANGO6	HAO1
	TARDBP	HAUS1
	TAS1R2	HBB
	TBC1D14	HBE1
	TBC1D22A	hdac1
	TCAF1	HDAC7
	TCEAL9	HDAC9
	TDRD3	HDDC3
	TECRL	HDGFL2
	TENM3	HDLBP
	TENT5D	HEATR3
	TEX30	HEATR6
	TFDP2	HECW1
	TFF3	HELT
	TFPI	HEMK1
	TGFB2	HEPACAM
	TGM5	HERC4
	TGM7	HERPUD1
	THAP1	HFM1
	THEM4	HGD
	THOC3	HHEX
	TINAGL1	HIBADH
	TLL1	HID1
	TMEFF1	HIF1AN
	TMEFF2	HIVEP1
	TMEM132D	HIVEP2
	TMEM163	HLA-E
	TMEM167A	HMGB2
	TMEM178B	HMGCLL1
	TMEM234	HMGCR
	TMEM240	HMGCS2
	TMEM61	HNF1B
	TMEM69	HNRNPA1
	TMEM94	HNRNPA2B1
	TNFSF11	HNRNPAB
	TNIK	HNRNPD
	TOGARAM1	HNRNPDL
	TP53RK	HNRNPK
	TP63	HOATZ
	TPP2	HOMER3
	TPPP3	HORMAD1
	TRAPPC9	HOXA10
	TRAV36DV7	HOXA11
	TRAV39	HOXA13
	TRIM4	HOXA3
	TRIM77	HOXA4
	TRPC5	HOXA5
	TRPC6	HOXA6
	TRPS1	HOXA7
	TRPV4	Hoxa9
	TSC22D2	HOXB1
	TSEN54	HOXB13
	TSHZ2	HOXB2
	TSPAN33	HOXB3
	TTBK1	HOXB4
	TTC28	HOXB5
	TTLL4	HOXB6
	TUFT1	HOXB7
	TXLNA	HOXB8
	U12	HOXB9
	U3	HPCAL4
	UBE3D	HPS5
	UBXN10	HRAS
	ULK4	HS2ST1
	UTS2	HS3ST1
	Vault	HS6ST1
	VEZT	HSD11B1
	VPS35L	HSD11B1L
	VRK2	HSD17B11
	VWF	HSD17B13
	WDR70	HSD17B2
	WDR72	HSD17B4
	WDR87	HSPA12A
	WIF1	HSPB1
	WNT7B	HSPB11
	WWP2	Hspb2
	XG	HTR2C
	XRCC4	HTRA1
	ZBED1	HTRA3
	ZBTB42	HTRA4
	ZBTB7C	HUNK
	ZDHHC7	IBTK
	ZFHX4	ID2
	ZFTRAF1	IDE
	ZNF106	IDNK
	ZNF367	IDO2
	ZNF407	IER3
	ZNF638	IER5L
	ZNF697	IFI30
	ZYX	IFIH1
		Ifitm1
		IFITM10
		IFNK
		IFNLR1
		IFT80
		IGF1R
		IGFBP1
		IGFBP2
		IGFBP3
		IGSF10
		IGSF6
		IGSF8
		IK
		IKZF5
		IL12RB1
		IL12RB2
		IL17B
		IL18
		IL23R
		IL31RA
		IL6ST
		ILDR2
		INAVA
		ING5
		INIP
		Inmt
		INPP5A
		INPP5D
		INSIG1
		INSM1
		INTS12
		INTS6L
		INTS7
		INTS9
		Ipcef1
		IQCC
		IQCF1
		IQCF2
		IQCF3
		Iqcf4
		IQCF5
		IQCF6
		IQCG
		IQCN
		IRF5
		IRF6
		IRF7
		IRGC
		IRGQ
		IRX4
		IRX5
		IRX6
		ISL1
		ITFG1
		ITGA1
		ITGA2
		ITGA7
		ITGA8
		ITGB1
		ITGB2
		ITGB4
		IYD
		JADE2
		JAML
		JAZF1
		JMJD8
		JOSD2
		JPT2
		JRKL
		JUND
		KALRN
		KAP3.2
		KAT14
		KAZALD1
		KAZN
		KCNA10
		KCNA2
		KCNA3
		KCNC1
		KCNC2
		KCNC3
		KCNIP1
		KCNJ10
		KCNJ12
		KCNJ14
		KCNJ16
		KCNJ2
		KCNK18
		KCNK3
		KCNMA1
		KCNN1
		KCNN4
		KCNS2
		KCNS3
		KCP
		KCTD2
		KCTD21
		KCTD6
		KDELR2
		KDM1B
		KDM4A
		KDM4D
		KDR
		KHDC4
		KHDRBS2
		KHSRP
		KIAA1217
		KIAA1549L
		KIDINS220
		KIF11
		KIF19
		KIF20A
		KIF21B
		KIF27
		KIF6
		KIF7
		KIF9
		KIRREL1
		KIT
		KITLG
		KLF12
		KLF9
		KLHL13
		KLHL18
		KLHL2
		KLHL25
		KLHL32
		KLHL35
		KLHL38
		KLHL8
		kmt2d
		KMT5A
		KMT5B
		KPNA1
		KPNA3
		KPNA4
		KPNA6
		KRAS
		KRCC1
		KRT39
		KRT40
		KRT74
		Krtap2-4
		KRTAP3-1
		KRTAP4-2
		Krtap4-9
		KRTAP9-1
		KSR1
		kyat1
		LAMA2
		LAMB3
		LAMC2
		LAMTOR3
		LANCL2
		LAP3
		LAPTM4A
		LAYN
		LBR
		LCK
		LCP1
		LDB2
		Ldhal6b
		LDLRAD3
		LEAP2
		LEF1
		Lefty2
		LEMD1
		LEPR
		LGALS16
		LGR4
		LIG3
		LIN54
		LIN7A
		LMBR1L
		LMLN
		LMNTD2
		LMTK3
		LONP1
		LONP2
		LOXHD1
		LPCAT1
		LPCAT2
		LPGAT1
		LPO
		LPP
		LRAT
		LRCH1
		LRCH4
		LRG1
		lrguk
		LRIF1
		LRIG3
		LRMDA
		LRP10
		LRRC1
		LRRC28
		LRRC3B
		LRRC41
		LRRC4B
		LRRC56
		LRRC59
		LRRC71
		LRRC72
		LRRC75A
		LRRC8A
		LRRC8C
		LRRC8D
		LRRIQ1
		LRRIQ3
		LRRK1
		LRRN1
		LRWD1
		LSM11
		LSM14A
		LSM4
		LSM5
		LSP1
		LURAP1
		LXN
		LY86
		LYAR
		LYPD5
		Lypd8
		Lyzl1
		LYZL6
		LZIC
		LZTFL1
		LZTS2
		MAB21L1
		MAB21L3
		MAEL
		MAFB
		MAIP1
		MAK
		MAL2
		MAMDC2
		MAML2
		MAN2A2
		MANBAL
		MANEA
		MAP10
		MAP2K5
		MAP3K21
		MAP3K9
		MAP4K4
		MAP6
		MAP7
		MAPK10
		MAPK1IP1L
		MAPKAPK3
		MAPRE1
		MARCHF1
		MARCHF3
		MARCKSL1
		MARF1
		MARS2
		MAST3
		MATN3
		MBNL2
		MBOAT2
		MCC
		MCL1
		MCM9
		MCP1
		MCTS1
		MDC1
		MDFI
		MDH1
		MDH2
		MED1
		MED12L
		MED21
		MED24
		MED27
		MED28
		MED6
		MEF2A
		MEGF11
		MEGF6
		MEI1
		MEI4
		MEIS2
		MELTF
		MERTK
		MESP1
		MESP2
		METAP1
		metrn
		METTL26
		METTL4
		METTL9
		MEX3C
		MFSD1
		MFSD11
		MFSD14B
		MFSD2A
		MFSD4A
		MFSD9
		MGAM
		MGAM2
		mgat4c
		MGME1
		MID1
		MIGA1
		MIGA2
		MINDY3
		MINDY4
		MIPEP
		MIR10A
		MIR135A1
		MIR138-2
		MIR143
		MIR145
		MIR148A
		MIR15B
		MIR196A1
		MIR30C1
		MIR30E
		MIR33A
		MIR34B
		MIR34C
		MIR484
		MIR582
		MIRLET7G
		MIX23
		MKLN1
		MKRN2
		MKRN2OS
		MKS1
		MLEC
		MLF1
		MLIP
		MLLT1
		MMP13
		MMP14
		MMP16
		MMP2
		MMP7
		MOB1A
		MOCS2
		MORF4L2
		MORN1
		MORN2
		MOSPD3
		MOV10
		MPHOSPH6
		MPHOSPH9
		MPI
		MPND
		MPO
		MPPED2
		MPV17L2
		MRAP
		Mroh7
		MRPL14
		MRPL15
		MRPL27
		MRPL28
		MRPL32
		MRPL38
		MRPL43
		MRPL52
		MRPL58
		MRPS18B
		MRPS22
		MRPS23
		MRPS31
		MRPS36
		Ms4a18
		MS4A8
		MSGN1
		MSI1
		MSI2
		MSL1
		MSLN
		MSMO1
		MSR1
		MSRB2
		MSTO1
		MSX1
		MT3
		MT4
		MTCL1
		MTERF4
		MTFR2
		MTHFD1L
		mthfd2
		MTHFSD
		MTMR2
		MTMR9
		MTNR1A
		MTRF1L
		MTRFR
		MTTP
		MTUS1
		Mucl3
		MX2
		MXI1
		MYB
		MYBPC2
		MYCBP
		MYCBPAP
		MYD88
		MYF5
		MYF6
		MYH11
		MYH14
		MYL10
		MYL2
		MYL9
		MYLK
		MYMX
		MYO10
		MYO18A
		MYO1D
		MYO1E
		MYO1G
		MYO3A
		MYO7A
		MYOCD
		MYOZ3
		N4BP2
		N6AMT1
		NAA38
		NACAD
		NAIF1
		NAP1L4
		NAPSA
		NARS1
		NASP
		NAT9
		NAV2
		NBEAL1
		NCALD
		NCAM1
		NCAPG
		NCEH1
		NCKAP5
		ncl
		NCOA2
		NCOR1
		NCSTN
		NDC80
		NDE1
		NDFIP1
		NDRG3
		NDRG4
		NDST3
		NDST4
		ndufa11
		NDUFAB1
		NDUFAF2
		NDUFB1
		ndufb8
		NDUFS4
		NDUFV2
		NDUFV3
		NEDD1
		NEGR1
		NEK3
		NEK5
		NELL1
		NEU2
		NEU4
		NEUROD2
		NEUROD4
		NEXN
		NFAM1
		NFATC3
		NFIA
		NFYC
		NGEF
		NHLH1
		NHLH2
		NHLRC1
		NIPAL4
		NKAIN3
		NKAPD1
		NKD1
		NLRP14
		NLRP6
		NMD3
		NME5
		NME7
		NMU
		NNAT
		NOC3L
		NOD2
		NOL4
		NOL7
		NOTCH2
		NPEPL1
		NPM3
		NPNT
		NPS
		NPSR1
		NPVF
		NR1D1
		NR1H2
		NR1I2
		NR2F2
		NR5A2
		NRG1
		NRG2
		NRIP1
		NRM
		NRP1
		NRROS
		NRTN
		NRXN1
		NRXN3
		NSG1
		NSL1
		NSUN4
		NSUN6
		NT5C1A
		NT5E
		NTM
		NTN4
		NTNG1
		NTNG2
		NTPCR
		NTRK1
		NTRK2
		NTS
		NUDT19
		NUDT21
		NUDT5
		NUDT9
		NUFIP2
		NUP188
		NUP93
		NXT2
		NYAP1
		OAF
		oar-mir-1185
		oar-mir-29b-1
		OCLN
		ODAD1
		ODAPH
		ODF3
		OGA
		OGFOD1
		Olfr1183
		Olfr1501
		Olfr721-ps1
		ONECUT2
		OPALIN
		OPCML
		OPN5
		OPRM1
		OR10G6
		OR10G9
		OR10J1
		OR10J3
		OR10J4
		OR10J5
		OR10K1
		OR10Q1
		OR10R2
		OR10S1
		OR2AK2
		OR2G6
		OR2T1
		OR2T11
		OR2T27
		OR2T6
		OR2W3
		OR2Z1
		OR4A16
		OR4C6
		OR4D1
		OR4D2
		OR4D5
		OR51M1
		OR51V1
		OR52A1
		OR52A5
		OR5B3
		OR5P2
		OR6M1
		OR8D4
		OR9A1P
		OR9A4
		OR9I1
		OSBPL11
		OSBPL6
		OSTC
		OTOA
		OTOF
		OTOP1
		otop2
		OTOP3
		OVCH2
		OVOL2
		OXA1L
		oxct1a
		OXGR1
		OXSR1
		P2RX3
		P2RY2
		P2RY6
		P3H1
		P3R3URF
		PACSIN2
		PAH
		PANX1
		PARM1
		PARN
		PARP3
		PARP8
		PARS2
		PATJ
		PAX2
		PAX6
		PBLD
		PCBP4
		PCCB
		PCDH8
		PCF11
		PCGF1
		PCK1
		PCM1
		PCNX2
		PCOLCE
		PCP4
		PCSK1
		PCYOX1L
		PCYT1A
		PDC
		PDCD1
		PDE11A
		PDE4B
		PDE4C
		PDE4D
		PDE4DIP
		PDE7B
		PDE9A
		PDGFC
		PDHB
		PDIA5
		PDIA6
		PDP1
		PDS5A
		PDXDC1
		PDZD2
		PDZD8
		PEAK1
		PEAR1
		PELI1
		PELO
		PERP
		PEX11A
		pex19
		PEX2
		PFDN4
		PFKM
		Pga5
		PGAP6
		PGBD2
		PGGHG
		PHB
		PHEX
		PHF2
		PHF20
		PHF21B
		PHF6
		PHF7
		PHGDH
		PHKB
		PHLDB2
		PHOSPHO1
		PHRF1
		PHYKPL
		PIAS2
		PIDD1
		PIGL
		PIGQ
		PIGW
		PIH1D2
		PIK3AP1
		PIK3CB
		PIK3CG
		PIK3R1
		pik3r2
		PIK3R3
		PIMREG
		PINLYP
		PIP4K2A
		PIP5K1B
		PITX1
		PITX2
		PKIB
		PKNOX1
		PKNOX2
		PKP3
		pla1a
		PLA2G10
		PLA2G12A
		PLA2G15
		PLA2G4A
		PLAAT1
		PLAC8
		PLAUR
		PLCB1
		PLCD1
		PLCE1
		PLCG2
		PLCXD3
		PLD1
		PLEKHA1
		PLEKHA2
		PLEKHB1
		PLEKHG1
		PLEKHG2
		PLEKHM2
		PLIN1
		PLIN4
		PLIN5
		PLN
		PLPP4
		PLPPR5
		PLRG1
		PLS1
		PLSCR1
		PLXDC2
		PLXNC1
		PMAIP1
		PMEPA1
		PNLIPRP2
		PNO1
		PNPLA2
		POC1A
		PODN
		PODXL
		POGK
		POLD1
		pold3
		POLDIP3
		POLE3
		POLK
		POLL
		polr2j
		POLR2L
		POLR3E
		POMGNT1
		POMP
		PON1
		POP5
		POP7
		POPDC2
		POR
		POU2F3
		POU4F3
		PPARD
		PPARG
		PPARGC1A
		PPCDC
		PPFIBP1
		PPFIBP2
		PPIB
		PPIE
		PPM1B
		PPM1D
		PPM1J
		PPM1L
		PPM1M
		PPP1R10
		PPP1R12A
		PPP1R16B
		PPP1R18
		PPP1R21
		PPP1R32
		PPP1R9A
		PPP2CA
		PPP2R2B
		PPP3R1
		PRAME
		PRC1
		PRDM10
		PRDM11
		PRDM16
		PREPL
		PRG3
		PRIM2
		PRKAG1
		PRKAR1A
		PRKAR2B
		PRKCE
		PRKCH
		PRKCZ
		PRKG1
		PRM1
		PRMT7
		PROSER2
		PRR15L
		PRR22
		PRR3
		prr33
		PRR35
		PRR5
		PRR5L
		PRRC2C
		PRRX1
		PRSS12
		PRSS23
		PRSS37
		PSAT1
		PSD2
		psen2
		PSMA5
		PSMD11
		PSMD13
		PSMD3
		PSPN
		PSTPIP2
		PTBP2
		PTCHD4
		PTER
		PTF1A
		PTGER2
		PTGES3
		PTGS2
		PTP4A1
		PTPA
		PTPN13
		PTPN14
		PTPN23
		PTPN5
		PTPRF
		PTRH2
		PUM2
		PURB
		PWWP2B
		PXK
		Pycr2
		RAB11FIP2
		RAB11FIP3
		RAB11FIP4
		RAB18
		RAB22A
		RAB23
		RAB31
		RAB32
		RAB37
		RAB38
		RAB39A
		RAB3A
		RAB40C
		RAB6A
		RAB9B
		RABGAP1L
		rabgef1
		RAD54L
		RAD54L2
		RALGAPA2
		RALGAPB
		RAMP3
		RANBP17
		RANBP3
		RAPGEF3
		RAPGEFL1
		RAPH1
		RARG
		RARRES1
		RASA2
		rasa4
		RASSF7
		RASSF9
		RBFOX1
		RBL2
		RBM22
		rbm27
		RBM45
		RBM46
		RBMS1
		RBMS3
		Rbmxl2
		RCCD1
		RCVRN
		REEP5
		REG4
		RELN
		RELT
		RER1
		RFFL
		RFK
		RFTN1
		RFX6
		RFX8
		RGS1
		RGS13
		RGS17
		RGS18
		RGS21
[truncated: 808 more rows]
